# Supplementary material for: Quantitative analysis of the impact of infectious disease physicians on patients in the emergency department fast-track parenteral antibiotics program
Source: BMC Infect Dis. 2024 Jul 1;24:655. doi: 10.1186/s12879-024-09305-0 (PMC11218097; doi:10.1186/s12879-024-09305-0)
Supplement: Supplementary file 1 — Supplementary Material 1 [file 12879_2024_9305_MOESM1_ESM.xlsx]

## Sheet: Legend
Diagnosis	Discharge perscription	Culture	Consult	Follow up	Imaging	ABx	Allergy	Return
1= leg cellulitis	0= No antibiotic	1= Normal skin flora	0= none	0= no follow up	0= imaging not done	1= Ancef probenecid 2 g	0=no	1= no return
2= venous stasis	1= keflex 500 mg po x 5 days	2. Mssa	1= ID	1= ID follow up	1=Xray	2= Amoxiclav	2= penicillin	2= EP return
3= hematoma	2= septra	3. Streptococcus	2= Derm	2= Gp follow up	2= ultrasound	3= Cetrixaone 1 g	3 anaphylactic penicillin	3= ID return
4= abscess	3= clinda	4= MRSA	3= Plastics	4= im	3=ct	4= Vancomycin 1.25g	4= cephalosporin non penicillin
5= paranychia	4= doxy	5= no growth	4= vascular	5 = derm		5= Septra	5= sulfa
6= vascular insufficiency	5= cipro	6= pseudomonas	5= IM	6= ortho		6= Meropenem	6= tetracyclines
7= septic joint	6= keflex 1 g BID x 4 weeks	7= Serratia	6= Ortho			7= clinda 600
8= msk	7= moxi	8= strep g				8= doxy 100 g
9= allergy	8= amox-clav	9= fungal				9= moxi
10= osteomylesitis	9= fluconazole	10= klebsiella				10=clotrimazole
11= insect	10=clotrimazole	11= morganella				11= cipro 400 g
12= gout	11= cipro 400 g					12= flagyl 500
13= post-op	12= flagyl 500					13= cefuroxime
14= dermatitis	13= cefuroxime					14=rifampin
15= edema						15= daptomycin 600 mg
						16= ertapenam 1 g
						17= fluconazole 400 mg

## Sheet: Data Set
																															Day 0					Day 1					Day 2					Day 3
MRN	Date	Age	Gender	Day of ID consult	days on opat after ID consult	Discharge	Returned within one month	initial Diagnosis	Longest consecutive days	total days in 1 month	Final Diagnosis	Discharge perscription	2nd Discharge perscription	days	Culture	Second culture organism	Third culture organism	ID Consult	Derm Consult	Plastic Consult	Vascular Consult	Internal Medicine Consult	Ortho Consult	Follow up	X-Ray	U/S	CT	Allergy	2nd allergy	AMA		IV Antibiotic	2nd IV antibiotic	PO Antibiotic	Antifungal		IV Antibiotic	2nd IV antibiotic	PO Antibiotic	Antifungal		IV Antibiotic	2nd IV antibiotic	PO Antibiotic	Antifungal		IV Antibiotic	2nd IV antibiotic	PO Antibiotic
1782344	2016-11-06	48	M	1	0	home	0	1	1	1	1	0	N/A	unknown	0	N/A	N/A	1	0	0	0	0	0	1	0	0	0	0	0	unknown	EP	1	0	0	0	ID	0	0	0	0	N/A	N/A	N/A	N/A	N/A	N/A	N/A	N/A	N/A
3213541	2016-11-25	56	M	N/A	N/A	home	0	1	5	5	1	1	N/A	unknown	0	N/A	N/A	0	0	0	0	0	0	0	0	0	0	0	0	unknown	EP	1	0	0	0	EP	1	0	0	0	EP	1	0	0	0	EP	1	0	0
3570475	2016-12-10	42	F	N/A	N/A	admit	0	1	2	2	1	unknown	N/A	unknown	0	N/A	N/A	0	0	0	0	1	0	0	0	0	0	4	0	unknown	EP	1	0	0	0	EP	1	0	5	0	EP	1	0	0	10	N/A	N/A	N/A	N/A
1471822	2016-12-13	63	M	N/A	N/A	home	0	1	1	4	1	0	N/A	unknown	0	N/A	N/A	0	0	0	0	0	0	0	0	0	0	0	0	unknown	EP	1	0	0	0	EP	1	0	0	0	EP	1	0	0	0	EP	1	0	0
1471822	2016-12-13	64	M	2	0	home	0	1	2	2	1	1	N/A	unknown	0	N/A	N/A	1	0	0	0	0	0	1	0	0	0	5	5	unknown	EP	3	0	0	0	EP	1	0	0	0	ID	0	0	0	0	N/A	N/A	N/A	N/A
3395603	2016-12-18	94	F	N/A	N/A	home	0	1	4	4	1	1	N/A	7	0	N/A	N/A	0	0	0	0	0	0	2	0	0	0	0	0	unknown	EP	1	0	0	0	EP	1	0	0	0	EP	1	0	0	0	EP	1	0	0
4207931	2016-12-19	41	M	N/A	N/A	home	0	1	3	3	1	1	N/A	5	0	N/A	N/A	0	0	0	0	0	0	0	0	0	0	0	0	0	EP	1	0	0	0	EP	1	0	0	0	EP	1	0	0	0	EP	1	0	0
1422935	2016-12-20	70	M	N/A	N/A	admit	0	1	8	8	1	0	N/A	unknown	0	N/A	N/A	0	0	0	0	0	0	0	0	0	0	1	1	unknown	EP	1	0	0	0	EP	1	0	0	0	EP	1	0	0	10	EP	1	0	5
927246	2016-12-23	47	M	N/A	N/A	admit	0	1	4	4	1	0	N/A	unknown	0	N/A	N/A	0	0	0	0	0	0	0	0	0	0	0	0	unknown	EP	1	0	0	10	EP	1	0	5	0	EP	1	0	5	0	EP	1	0	5
3002547	2016-12-26	66	F	N/A	N/A	home	0	1	1	1	1	1	N/A	10	0	N/A	N/A	0	0	0	0	0	0	0	0	0	0	0	0	unknown	EP	1	0	0	0	EP	1	0	0	0	N/A	N/A	N/A	N/A	N/A	N/A	N/A	N/A	N/A
1520412	2016-12-30	63	F	N/A	N/A	home	0	1	4	4	1	4	N/A	unknown	0	N/A	N/A	0	0	0	0	0	0	0	0	1	0	0	0	unknown	EP	1	0	0	0	EP	1	0	0	0	EP	1	0	0	0	EP	1	0	0
4063089	2016-12-30	54	M	N/A	N/A	home	0	1	3	3	1	1	N/A	7	0	N/A	N/A	0	0	0	0	0	0	0	0	0	0	0	0	0	EP	1	0	0	0	EP	1	0	0	0	EP	1	0	0	0	EP	1	0	0
3514536	2017-01-01	53	M	N/A	N/A	home	0	1	3	3	1	unknown	N/A	unknown	0	N/A	N/A	0	0	0	0	0	0	0	0	0	0	0	0	unknown	EP	1	0	0	0	EP	1	0	0	0	EP	1	0	0	0	EP	1	0	0
1271207	2017-01-03	55	F	N/A	N/A	admit	0	1	2	2	1	0	N/A	0	0	N/A	N/A	0	0	0	0	0	0	0	0	0	0	0	0	unknown	EP	1	0	0	0	EP	3	0	0	0	EP	3	0	0	0	N/A	N/A	N/A	N/A
2381183	2017-01-03	32	F	N/A	N/A	home	0	1	3	3	1	2	N/A	5	0	N/A	N/A	0	0	0	0	0	0	0	0	0	0	0	0	unknown	EP	3	0	0	0	EP	3	0	12	0	EP	3	0	12	0	EP	3	0	12
2391945	2017-01-03	67	M	N/A	N/A	home	0	1	5	5	1	1	N/A	8	0	N/A	N/A	0	0	0	0	0	0	0	0	0	0	0	0	unknown	EP	1	0	0	0	EP	3	0	0	0	EP	3	0	0	0	EP	3	0	0
3876286	2017-01-09	32	F	N/A	N/A	home	0	1	3	3	1	1	N/A	14	0	N/A	N/A	0	0	0	0	0	0	0	0	0	0	0	0	unknown	EP	3	0	0	0	EP	1	0	0	0	EP	1	0	0	0	EP	1	0	0
1585408	2017-01-13	56	M	1	0	home	0	2	1	1	8	0	N/A	unknown	0	N/A	N/A	0	0	0	0	0	0	0	0	0	0	1	1	unknown	EP	1	0	5	0	ID	0	0	0	0	N/A	N/A	N/A	N/A	N/A	N/A	N/A	N/A	N/A
1621396	2017-01-13	36	F	N/A	N/A	home	0	1	4	4	1	1	N/A	5	0	N/A	N/A	0	0	0	0	0	0	0	0	0	0	0	0	unknown	EP	1	0	0	0	EP	1	0	0	0	EP	1	0	0	0	EP	1	0	0
3159639	2017-01-24	45	F	N/A	N/A	home	0	1	4	4	1	5	N/A	unknown	0	N/A	N/A	0	0	0	0	0	0	0	0	0	0	0	0	unknown	EP	1	0	8	0	EP	1	0	0	0	EP	1	0	5	0	EP	1	0	0
4226169	2017-01-24	65	M	2	5	home	0	1	5	6	1	2	N/A	3	0	N/A	N/A	1	0	0	0	0	0	1	0	1	0	0	0	0	EP	1	0	0	0	EP	1	0	0	0	ID	1	0	0	0	EP	1	0	5
3070360	2017-01-26	45	F	N/A	N/A	home	0	1	3	3	3	0	N/A	0	0	N/A	N/A	0	0	0	0	0	0	0	0	1	0	1	0	unknown	EP	3	0	0	0	EP	1	0	0	0	EP	1	0	0	0	EP	1	0	0
3086537	2017-01-26	79	M	6	0	home	0	1	6	6	2	0	N/A	0	0	N/A	N/A	1	0	0	0	0	0	0	0	0	0	0	0	unknown	EP	1	0	0	0	EP	1	0	0	0	EP	1	0	0	0	EP	1	0	0
3029991	2017-01-28	56	M	N/A	N/A	home	0	1	3	3	1	1	N/A	unknown	0	N/A	N/A	0	0	0	0	0	0	0	0	1	0	0	0	unknown	EP	1	0	0	0	EP	1	0	0	0	EP	1	0	0	0	N/A	N/A	N/A	N/A
1765810	2017-01-29	45	M	N/A	N/A	home	0	1	2	2	1	1	N/A	7	2	N/A	N/A	0	0	0	0	0	0	0	0	0	0	unknown	unknown	unknown	EP	1	0	0	0	EP	1	0	8	0	EP	1	0	0	0	N/A	N/A	N/A	N/A
3421761	2017-02-09	39	F	2	1	home	0	1	2	2	1	5	N/A	unknown	4	N/A	N/A	1	0	0	0	0	0	0	0	0	0	0	0	unknown	EP	7	0	0	0	EP	3	0	0	0	ID	3	0	0	0	N/A	N/A	N/A	N/A
1494834	2017-02-10	67	M	N/A	N/A	home	0	1	7	7	1	1	N/A	unknown	0	N/A	N/A	0	0	0	0	0	0	0	0	0	0	0	0	unknown	EP	1	0	0	0	EP	1	0	0	0	EP	1	0	8	0	EP	1	0	0
3481349	2017-02-11	34	M	N/A	N/A	home	0	1	4	4	1	1	N/A	7	0	N/A	N/A	0	0	0	0	0	0	0	0	0	0	0	0	unknown	EP	1	0	0	0	EP	1	0	0	0	EP	1	0	0	0	EP	1	0	0
3040336	2017-02-21	42	F	N/A	N/A	admit	0	1	3	3	1	0	N/A	0	0	N/A	N/A	0	0	0	0	1	0	0	0	0	0	0	0	unknown	EP	1	0	0	0	EP	1	0	0	0	EP	1	0	0	0	EP	1	0	0
3042106	2017-02-25	72	M	N/A	N/A	home	0	1	4	4	1	1	N/A	7	0	N/A	N/A	0	0	0	0	0	0	0	0	0	0	0	0	unknown	EP	1	0	0	0	EP	1	0	0	0	EP	1	0	0	0	EP	1	0	0
3186542	2017-03-05	97	F	N/A	N/A	home	0	1	4	4	1	2	N/A	7	0	N/A	N/A	0	0	0	0	0	0	0	0	0	0	0	0	unknown	EP	1	0	0	0	EP	1	0	0	0	EP	3	0	12	0	EP	3	0	12
4001385	2017-03-08	42	F	N/A	N/A	home	0	1	7	7	1	1	8	5	0	N/A	N/A	0	0	0	0	0	0	0	0	0	0	0	0	unknown	EP	1	0	0	0	EP	1	0	0	0	EP	1	0	5	0	EP	1	0	8
4001385	2017-03-08	42	F	N/A	N/A	home	0	1	5	8	15	1	4	unknown	0	N/A	N/A	0	0	0	0	0	0	4	0	1	0	1	0	0	EP	1	0	0	0	EP	1	0	0	0	EP	1	0	5	0	EP	1	0	8
1638071	2017-03-11	80	M	N/A	N/A	home	1	1	3	3	1	1	N/A	unknown	0	N/A	N/A	0	0	0	0	0	0	0	0	0	0	unknown	unknown	unknown	EP	3	0	0	0	EP	1	0	0	0	EP	1	0	0	0	EP	1	0	0
2023556	2017-03-12	59	M	N/A	N/A	home	0	1	8	8	1	1	2	7	3	4	N/A	0	0	0	0	0	0	0	0	0	0	unknown	unknown	unknown	EP	1	0	0	0	EP	1	0	0	0	EP	1	0	0	0	EP	1	0	5
4018850	2017-03-15	69	M	N/A	N/A	home	0	1	6	6	12	0	N/A	0	0	N/A	N/A	0	0	0	0	0	0	0	0	1	1	0	0	0	EP	1	0	0	0	EP	1	0	0	0	EP	1	0	0	0	EP	1	0	0
1271207	2017-03-19	55	F	N/A	N/A	home	0	1	4	4	1	0	N/A	0	6	N/A	N/A	0	0	0	0	0	0	0	0	0	0	0	0	unknown	EP	1	0	0	0	EP	3	0	11	0	EP	3	11	0	0	EP	3	11	0
4191501	2017-04-02	40	M	N/A	N/A	home	0	1	2	2	1	unknown	N/A	unknown	0	N/A	N/A	0	0	0	0	0	0	0	0	0	0	0	0	0	EP	1	0	8	0	EP	1	0	0	0	EP	1	0	0	0	N/A	N/A	N/A	N/A
1718279	2017-04-05	57	F	N/A	N/A	home	0	1	3	3	1	1	N/A	unknown	0	N/A	N/A	0	0	0	0	0	0	0	0	0	0	0	0	unknown	EP	1	0	0	0	EP	1	0	0	0	EP	1	0	0	0	EP	1	0	0
3570038	2017-04-13	37	M	N/A	N/A	home	0	1	2	3	1	0	N/A	0	0	N/A	N/A	0	0	0	0	0	0	0	0	0	0	0	0	unknown	EP	1	0	0	0	EP	1	0	0	0	EP	1	0	0	0	EP	0	0	0
4241736	2017-04-17	24	F	N/A	N/A	home	0	1	4	4	1	11	N/A	5	7	N/A	N/A	0	0	0	0	0	0	0	0	0	0	0	0	0	EP	1	0	0	0	EP	1	0	0	0	EP	3	0	0	0	EP	3	0	0
1638071	2017-04-18	80	M	N/A	N/A	home	0	1	2	2	1	1	N/A	unknown	0	N/A	N/A	0	0	0	0	0	0	0	0	0	0	0	0	unknown	EP	1	0	0	10	EP	1	0	0	0	EP	1	0	0	0	N/A	N/A	N/A	N/A
3421761	2017-04-20	39	F	1	1	home	0	1	1	1	1	unkown	N/A	unknown	0	N/A	N/A	1	0	0	0	0	0	1	0	0	0	0	0	unknown	EP	1	0	0	0	ID	1	0	0	0	N/A	N/A	N/A	N/A	N/A	N/A	N/A	N/A	N/A
4242806	2017-04-22	80	M	N/A	N/A	home	0	1	5	5	1	unknown	N/A	unknown	0	N/A	N/A	0	0	0	0	0	0	0	0	1	0	0	0	0	EP	1	0	0	0	EP	1	0	0	0	EP	1	0	0	0	EP	1	0	0
3053096	2017-04-26	69	M	N/A	N/A	home	0	1	2	2	1	unknown	N/A	unknown	0	N/A	N/A	0	0	0	0	0	0	0	0	0	0	unknown	unknown	unknown	EP	1	0	0	0	EP	1	0	0	0	EP	1	0	0	0	N/A	N/A	N/A	N/A
4128572	2017-04-26	30	F	N/A	N/A	home	0	1	6	6	1	2	N/A	4	0	N/A	N/A	0	0	0	0	0	0	0	0	0	0	0	0	0	EP	1	0	0	0	EP	1	0	0	0	EP	1	0	0	0	EP	1	0	0
4246072	2017-05-07	50	M	N/A	N/A	home	0	1	2	2	1	2	N/A	2	0	N/A	N/A	0	0	0	0	0	0	0	0	0	0	0	0	0	EP	1	0	0	0	EP	1	0	5	0	EP	1	0	5	0	N/A	N/A	N/A	N/A
3100077	2017-05-08	77	M	N/A	N/A	admit	0	1	1	1	13	0	N/A	0	0	N/A	N/A	0	0	0	0	0	1	0	0	0	0	0	0	unknown	EP	1	0	0	0	EP	1	0	0	0	N/A	N/A	N/A	N/A	N/A	N/A	N/A	N/A	N/A
1638071	2017-05-22	81	M	N/A	N/A	home	0	1	2	2	1	1	N/A	3	0	N/A	N/A	0	0	0	0	0	0	0	0	0	0	0	0	unknown	EP	3	0	12	0	EP	1	0	0	0	EP	1	0	0	0	N/A	N/A	N/A	N/A
1766857	2017-05-24	86	F	5	1	home	0	1	5	5	2	0	N/A	0	0	N/A	N/A	1	0	0	0	0	0	0	0	0	0	0	0	0	EP	1	0	0	0	EP	1	0	0	0	EP	1	0	0	0	EP	1	0	0
1613992	2017-05-28	79	F	N/A	N/A	home	0	1	7	7	1	0	N/A	0	0	N/A	N/A	0	0	0	0	0	0	0	0	0	0	0	0	unknown	EP	3	0	0	0	EP	1	0	0	0	EP	1	0	0	0	EP	1	0	0
3281610	2017-05-28	50	M	N/A	N/A	admit	0	1	6	6	10	0	N/A	0	0	N/A	N/A	0	0	0	0	0	1	0	1	0	0	1	0	unknown	EP	1	0	0	0	EP	1	0	0	0	EP	1	0	0	0	EP	1	0	0
3118293	2017-05-31	34	F	N/A	N/A	home	0	1	3	3	1	1	N/A	5	0	N/A	N/A	0	0	0	0	0	0	0	0	0	0	0	0	unknown	EP	1	0	0	0	EP	1	0	0	0	EP	1	0	0	0	EP	1	0	0
1627098	2017-06-01	58	M	N/A	N/A	home	0	10	5	5	1	1	N/A	7	0	N/A	N/A	0	0	0	0	0	0	0	1	0	0	0	0	unknown	EP	1	0	0	0	EP	1	0	0	0	EP	1	0	0	0	EP	1	0	0
1055538	2017-06-07	71	M	8	1	home	1	1	8	8	1	0	N/A	0	0	N/A	N/A	1	0	0	0	0	0	0	0	0	0	0	0	0	EP	3	0	0	0	EP	1	0	0	0	EP	1	0	0	0	EP	1	0	0
3263309	2017-06-07	39	M	N/A	N/A	home	0	1	2	2	1	1	N/A	unknown	0	N/A	N/A	0	0	0	0	0	0	0	0	0	0	0	0	unknown	EP	1	0	0	0	EP	1	0	0	0	EP	1	0	0	0	N/A	N/A	N/A	N/A
1154873	2017-06-08	65	M	N/A	N/A	home	0	1	6	6	1	2	N/A	unknown	0	N/A	N/A	0	0	0	0	0	0	0	0	0	0	0	0	unknown	EP	1	0	0	0	EP	1	0	0	0	EP	1	0	0	0	EP	1	0	5
3873056	2017-06-08	41	M	N/A	N/A	home	0	1	4	4	1	1	N/A	unknown	0	N/A	N/A	0	0	0	0	0	0	0	0	0	0	0	0	0	EP	7	0	0	0	EP	3	0	0	0	EP	3	0	0	0	EP	3	0	0
2014211	2017-06-09	56	M	N/A	N/A	home	0	1	4	4	1	1	N/A	4	0	N/A	N/A	0	0	0	0	0	0	0	0	0	0	0	0	unknown	EP	3	0	0	0	EP	1	0	0	0	EP	1	0	0	0	EP	1	0	0
3186542	2017-06-10	96	F	N/A	N/A	admit	0	1	5	5	1	0	N/A	0	0	N/A	N/A	0	0	0	0	1	0	0	1	0	0	0	0	unknown	EP	1	0	0	0	EP	1	0	12	0	EP	1	0	0	0	EP	3	0	0
3345388	2017-06-13	45	M	N/A	N/A	home	0	1	1	1	1	unknown	N/A	unknown	0	N/A	N/A	0	0	0	0	0	0	0	0	0	0	0	0	unknown	EP	1	0	0	0	EP	1	0	8	0	N/A	N/A	N/A	N/A	N/A	N/A	N/A	N/A	N/A
4238695	2017-06-24	28	M	N/A	N/A	home	0	1	5	5	1	1	N/A	3	2	N/A	N/A	0	0	0	0	0	0	0	0	0	0	0	0	0	EP	1	0	0	0	EP	1	0	0	10	EP	1	0	0	10	EP	1	0	5
1766857	2017-06-26	86	F	N/A	N/A	home	0	1	5	5	2	0	N/A	0	0	N/A	N/A	0	0	0	0	0	0	0	0	0	0	0	0	unknown	EP	3	0	0	0	EP	1	0	0	0	EP	1	0	0	0	EP	1	0	0
3092056	2017-06-27	46	F	N/A	N/A	home	0	1	4	4	1	1	N/A	5	0	N/A	N/A	0	0	0	0	0	0	0	0	0	0	unknown	unknown	unknown	EP	1	0	0	0	EP	1	0	0	0	EP	1	0	0	0	EP	1	0	0
3894796	2017-06-27	19	F	N/A	N/A	home	0	1	3	3	1	1	N/A	5	0	N/A	N/A	0	0	0	0	0	0	0	0	0	0	1	0	0	EP	3	0	0	0	EP	1	0	0	0	EP	1	0	0	0	EP	1	0	0
4097224	2017-07-03	89	M	N/A	N/A	home	1	1	1	1	1	1	N/A	7	0	N/A	N/A	0	0	0	0	0	0	0	0	1	0	0	0	0	EP	1	0	0	0	EP	1	0	0	0	N/A	N/A	N/A	N/A	N/A	N/A	N/A	N/A	N/A
4097224	2017-07-03	89	M	N/A	N/A	home	0	1	7	7	1	1	N/A	7	0	N/A	N/A	0	0	0	0	0	0	0	0	0	0	0	0	0	EP	1	0	0	0	EP	1	0	0	0	EP	1	0	0	0	EP	1	0	0
3002079	2017-07-09	57	F	N/A	N/A	home	0	1	3	3	1	7	N/A	0	0	N/A	N/A	0	0	0	0	0	0	0	0	0	0	0	0	unknown	EP	1	0	0	0	EP	1	0	0	0	EP	1	0	0	0	EP	1	0	0
3728707	2017-07-14	40	M	N/A	N/A	home	0	1	2	2	1	unknown	N/A	unknown	0	N/A	N/A	0	0	0	0	0	0	0	0	0	0	0	0	unknown	EP	1	0	0	0	EP	1	0	0	0	EP	1	0	0	0	N/A	N/A	N/A	N/A
2391945	2017-07-16	68	M	N/A	N/A	home	0	1	7	7	1	1	N/A	14	8	N/A	N/A	0	0	0	0	0	0	1	0	0	0	1	5	unknown	EP	1	0	0	0	EP	3	0	0	0	EP	4	0	0	0	EP	3	0	0
3977954	2017-07-24	32	F	N/A	N/A	home	0	1	10	7	1	unknown	N/A	unknown	2	N/A	N/A	0	0	0	0	0	0	0	0	1	0	0	0	unknown	EP	4	0	0	0	EP	1	0	0	0	EP	1	0	0	0	EP	1	0	0
1055538	2017-07-28	71	M	N/A	N/A	home	0	1	6	6	1	1	N/A	unknown	0	N/A	N/A	0	0	0	0	0	0	0	0	2	0	0	0	0	EP	1	0	0	0	EP	1	0	0	0	EP	1	0	0	0	EP	1	0	0
1782344	2017-07-30	48	M	N/A	N/A	home	0	1	2	4	1	1	N/A	unknown	0	N/A	N/A	0	0	0	0	0	0	0	0	0	0	1	1	unknown	EP	1	0	0	0	EP	1	0	0	10	EP	1	0	0	10	EP	1	0	0
3123969	2017-07-30	90	M	3	0	home	0	1	3	3	1	1	N/A	14	0	N/A	N/A	1	0	0	0	0	0	0	0	0	0	0	0	unknown	EP	1	0	5	0	EP	1	0	0	0	EP	1	0	0	0	ID	0	0	0
4263680	2017-07-30	34	M	N/A	N/A	home	0	1	1	1	1	1	N/A	5	0	N/A	N/A	0	0	0	0	0	0	0	0	0	0	0	0	0	EP	1	0	0	0	EP	1	0	0	0	N/A	N/A	N/A	N/A	N/A	N/A	N/A	N/A	N/A
3548300	2017-08-23	24	M	N/A	N/A	home	0	1	2	2	1	0	N/A	0	0	N/A	N/A	0	0	0	0	0	0	0	0	0	0	0	0	unknown	EP	1	0	0	0	EP	1	0	0	0	EP	1	0	0	0	N/A	N/A	N/A	N/A
416580	2017-08-27	76	F	N/A	N/A	admit	0	1	1	1	1	0	N/A	0	6	N/A	N/A	0	0	0	0	0	0	unknown	unknown	0	0	unknown	unknown	unknown	EP	1	0	0	0	EP	1	0	0	0	N/A	N/A	N/A	N/A	N/A	N/A	N/A	N/A	N/A
1736596	2017-09-09	23	F	N/A	N/A	home	1	1	2	2	1	1	N/A	4	0	N/A	N/A	0	0	0	0	0	0	0	0	0	0	0	0	unknown	EP	1	0	0	10	EP	1	0	0	0	EP	1	0	0	0	N/A	N/A	N/A	N/A
1736596	2017-09-09	23	F	N/A	N/A	home	0	1	2	2	9	4	N/A	10	0	N/A	N/A	0	0	0	0	0	0	0	0	0	0	0	0	unknown	EP	1	0	0	0	EP	3	0	0	0	EP	3	0	0	0	N/A	N/A	N/A	N/A
4252946	2017-09-09	59	F	2	3	home	0	1	4	4	1	3	N/A	7	0	N/A	N/A	1	0	0	0	0	0	1	0	0	0	0	0	0	EP	1	0	0	0	EP	1	7	0	0	ID	1	0	0	0	EP	1	7	0
3786588	2017-09-10	50	M	N/A	N/A	home	0	1	1	1	1	6	N/A	7	0	N/A	N/A	0	0	0	0	0	0	0	0	0	0	0	0	unknown	EP	1	0	0	0	EP	7	0	0	0	N/A	N/A	N/A	N/A	N/A	N/A	N/A	N/A	N/A
1801958	2017-09-11	51	M	N/A	N/A	home	1	1	3	3	1	1	N/A	7	0	N/A	N/A	0	0	0	0	0	0	0	0	0	0	0	0	unknown	EP	1	0	0	0	EP	1	0	8	0	EP	1	0	8	0	EP	1	0	8
4269270	2017-09-13	55	F	2	10	home	0	1	10	10	1	2	9	42	1	2	9	1	0	0	0	0	0	1	0	0	1	0	0	0	EP	1	0	0	0	ID	4	0	0	0	EP	4	0	0	0	EP	4	0	0
816426	2017-09-20	89	F	7	1	home	0	1	7	7	3	0	N/A	0	3	N/A	N/A	1	0	0	0	0	0	1	1	0	0	0	0	0	EP	1	0	0	0	EP	1	0	8	0	EP	1	0	8	0	EP	1	0	8
1705642	2017-09-22	54	M	N/A	N/A	home	0	1	6	6	2	2	N/A	unknown	3	N/A	N/A	0	0	1	0	0	0	0	0	0	0	6	0	0	EP	1	0	5	10	EP	1	0	5	10	EP	1	0	5	10	EP	3	0	0
3795222	2017-09-23	66	F	1	1	home	0	1	1	1	1	13	N/A	7	0	N/A	N/A	1	0	0	0	0	0	1	0	0	0	1	0	unknown	EP	1	0	0	0	ID	1	0	0	0	N/A	N/A	N/A	N/A	N/A	N/A	N/A	N/A	N/A
3506858	2017-09-25	47	M	1	3	home	0	1	3	3	1	5	N/A	7	0	N/A	N/A	1	0	0	0	0	0	0	0	0	0	unknown	unknown	unknown	EP	1	0	0	0	ID	3	0	0	0	ID	3	0	0	0	ID	3	0	0
1755590	2017-10-01	50	M	N/A	N/A	home	1	1	2	2	1	1	N/A	5	0	N/A	N/A	0	0	0	0	0	0	0	0	0	0	1	0	unknown	EP	1	0	0	0	EP	1	0	0	0	EP	1	0	0	0	N/A	N/A	N/A	N/A
3278300	2017-10-02	67	M	N/A	N/A	home	0	1	4	4	1	1	N/A	7	0	N/A	N/A	0	0	0	0	0	0	0	0	1	0	unknown	unknown	unknown	EP	1	0	0	0	EP	1	0	0	0	EP	1	0	0	0	EP	1	0	0
4017480	2017-10-03	58	M	8	0	home	0	1	8	8	1	1	5	7	10	11	N/A	1	0	0	0	0	0	1	0	1	0	0	0	0	EP	1	0	0	0	EP	1	0	0	0	EP	1	0	0	0	EP	1	11	0
4276876	2017-10-03	56	M	3	0	home	0	1	1	3	1	unknown	N/A	unknown	4	N/A	N/A	1	0	0	0	0	0	0	0	0	0	0	0	0	EP	1	0	0	0	EP	1	0	8	0	EP	1	0	8	0	ID	0	0	0
2018855	2017-11-28	62	M	1	2	home	0	1	2	2	1	1	N/A	5	0	N/A	N/A	1	0	0	0	0	0	0	0	0	0	0	0	unknown	EP	1	0	0	0	ID	1	0	0	0	ID	1	0	0	0	N/A	N/A	N/A	N/A
4038732	2017-12-11	31	F	N/A	N/A	home	0	1	4	4	1	0	N/A	0	0	N/A	N/A	0	0	0	0	0	0	0	0	1	0	1	0	0	EP	1	0	0	0	EP	1	0	0	0	EP	1	0	0	0	EP	1	0	0
2018855	2017-12-14	62	M	N/A	N/A	home	0	1	3	3	1	1	N/A	7	0	N/A	N/A	0	0	0	0	0	0	0	0	0	0	unknown	unknown	unknown	EP	1	0	0	0	EP	1	0	0	0	EP	1	0	0	0	EP	1	0	0
4041874	2017-12-16	41	M	2	1	home	0	1	2	2	1	1	N/A	7	0	N/A	N/A	1	0	0	0	0	0	0	0	0	0	0	0	0	EP	1	0	0	10	EP	1	0	0	0	ID	1	0	8	0	N/A	N/A	N/A	N/A
4291889	2017-12-24	20	M	N/A	N/A	home	0	1	3	3	1	1	N/A	7	0	N/A	N/A	0	0	0	0	0	0	0	0	0	0	0	0	0	EP	1	0	0	0	EP	1	0	0	0	EP	1	0	0	0	N/A	N/A	N/A	N/A
4100687	2017-12-28	26	M	N/A	N/A	home	0	1	4	5	1	1	4	7	0	N/A	N/A	0	0	0	0	0	0	0	0	1	0	0	0	0	EP	1	0	0	0	EP	1	0	0	0	EP	1	0	0	0	EP	1	0	0
3226177	2017-12-29	58	M	N/A	N/A	home	0	1	2	2	1	1	N/A	5	0	N/A	N/A	0	0	0	0	0	0	0	0	1	0	0	0	unknown	EP	1	0	0	0	EP	1	0	0	0	EP	1	0	0	0	N/A	N/A	N/A	N/A
3548317	2018-01-03	38	M	N/A	N/A	home	0	1	4	4	1	1	8	7	0	N/A	N/A	0	0	0	0	0	0	0	0	0	0	0	0	unknown	EP	3	0	0	0	EP	1	0	0	0	EP	1	0	5	0	EP	1	0	0
4295980	2018-01-10	21	M	N/A	N/A	home	0	1	3	3	1	1	4	7	0	N/A	N/A	0	0	0	0	0	0	0	0	0	0	0	0	0	EP	1	0	0	0	EP	1	0	8	0	EP	1	0	8	0	EP	1	0	8
3779687	2018-01-15	37	F	N/A	N/A	home	0	1	1	1	1	1	N/A	unknown	0	N/A	N/A	0	0	0	0	0	0	0	0	0	0	0	0	0	EP	1	0	0	0	EP	1	0	0	0	N/A	N/A	N/A	N/A	N/A	N/A	N/A	N/A	N/A
3264264	2018-01-16	53	M	8	0	home	0	1	8	8	1	1	N/A	7	3	N/A	N/A	1	0	0	0	0	0	0	0	0	0	unknown	unknown	unknown	EP	1	0	0	0	EP	1	0	5	0	EP	1	0	5	0	EP	13	0	5
883613	2018-01-18	46	M	N/A	N/A	home	1	1	2	2	1	4	N/A	unknown	0	N/A	N/A	0	0	0	0	0	0	0	0	0	0	0	0	unknown	EP	1	0	0	0	EP	1	0	0	0	EP	1	0	0	0	N/A	N/A	N/A	N/A
4029876	2018-01-20	35	M	3	0	home	0	1	3	3	1	unknown	N/A	unknown	0	N/A	N/A	1	0	0	0	0	0	0	1	0	0	0	0	0	EP	1	0	5	0	EP	1	0	0	0	EP	1	0	0	0	ID	0	0	0
4247457	2018-01-28	31	F	1	4	home	0	1	4	4	1	unknown	N/A	unknown	1	N/A	N/A	1	0	0	0	0	0	0	0	0	0	1	5	0	EP	1	7	0	0	EP	3	0	0	0	ID	3	0	0	0	EP	3	0	0
989264	2018-02-01	70	F	1	1	home	0	1	1	1	1	3	5	unknown	0	N/A	N/A	1	0	0	0	0	0	1	1	0	0	0	0	unknown	EP	1	0	0	0	ID	3	0	5	0	N/A	N/A	N/A	N/A	N/A	N/A	N/A	N/A	N/A
2229669	2018-02-07	29	F	2	0	home	0	1	3	3	11	0	N/A	0	0	N/A	N/A	1	0	0	0	0	0	1	0	0	0	0	0	unknown	EP	1	0	0	0	EP	1	3	0	0	ID	0	0	0	0	N/A	N/A	N/A	N/A
883613	2018-02-08	46	M	N/A	N/A	admit	0	1	6	6	1	0	N/A	unknown	0	N/A	N/A	0	0	0	0	1	0	0	0	0	0	0	0	unknown	EP	1	0	0	0	EP	1	0	5	0	EP	1	0	5	0	EP	1	0	5
4247457	2018-02-11	31	F	6	0	home	0	1	6	6	1	7	N/A	4	0	N/A	N/A	1	0	0	0	0	0	0	0	0	0	1	5	0	EP	1	0	0	0	EP	1	0	8	0	EP	1	7	0	0	EP	1	0	8
3093520	2018-02-25	63	M	N/A	N/A	home	0	1	2	2	1	unknown	N/A	unknown	2	N/A	N/A	0	0	0	0	0	0	0	0	0	0	0	0	unknown	EP	1	0	0	0	EP	1	0	0	0	EP	1	0	0	0	N/A	N/A	N/A	N/A
4305678	2018-02-28	30	F	1	6	home	0	1	4	6	1	0	N/A	0	3	N/A	N/A	1	0	0	0	0	0	0	0	0	0	0	0	0	EP	1	0	0	0	ID	1	0	5	0	EP	1	0	5	0	EP	1	0	5
4307720	2018-03-10	18	F	N/A	N/A	home	0	1	3	3	1	1	N/A	unknown	0	N/A	N/A	0	0	0	0	0	6	6	0	1	0	0	0	0	EP	1	0	8	0	EP	1	0	0	0	EP	1	0	0	0	EP	1	0	0
3548317	2018-03-14	38	M	2	1	home	0	1	2	2	1	unknown	N/A	unknown	0	N/A	N/A	1	0	0	0	0	0	0	0	0	0	0	0	unknown	EP	1	0	0	0	EP	1	0	0	0	ID	1	0	0	0	N/A	N/A	N/A	N/A
1226126	2018-03-19	36	F	1	2	home	0	5	3	3	5	2	N/A	21	0	N/A	N/A	1	0	1	0	0	0	1	0	0	0	0	0	0	EP	1	0	0	0	ID	1	0	0	0	ID	1	0	0	0	N/A	N/A	N/A	N/A
4309611	2018-03-19	80	F	N/A	N/A	home	0	1	4	4	1	1	N/A	7	0	N/A	N/A	0	0	0	0	0	0	0	0	1	0	0	0	unknown	EP	1	0	5	0	EP	1	0	0	0	EP	1	0	0	0	EP	1	0	0
1669264	2018-03-20	79	F	N/A	N/A	home	0	1	3	3	1	2	N/A	unknown	0	N/A	N/A	0	0	0	0	0	0	0	0	0	0	unknown	unknown	unknown	EP	1	0	0	0	EP	3	0	0	0	EP	3	0	0	0	EP	3	0	0
3894840	2018-03-29	37	M	2	2	home	0	1	3	3	1	1	N/A	7	0	N/A	N/A	1	0	0	0	0	0	0	0	0	0	0	0	0	EP	1	0	0	0	EP	1	0	8	0	ID	1	0	0	0	EP	1	0	0
3277554	2018-03-31	54	M	N/A	N/A	admit	0	1	3	3	1	1	N/A	0	0	N/A	N/A	0	0	0	0	0	0	0	0	0	0	0	0	unknown	EP	3	0	8	0	EP	1	0	0	0	EP	1	0	8	0	unknown	0	0	0
3983608	2018-03-31	76	F	4	1	home	0	1	4	4	1	1	N/A	7	0	N/A	N/A	1	0	0	0	0	0	0	0	0	0	0	0	0	EP	1	0	0	0	EP	1	0	0	0	EP	1	0	0	0	EP	1	0	0
1038523	2018-04-02	69	M	9	0	home	0	1	9	9	1	1	N/A	7	0	N/A	N/A	1	0	0	0	0	0	1	0	0	0	0	0	0	EP	1	0	0	0	EP	1	0	0	0	EP	1	0	0	0	EP	1	0	0
1367756	2018-04-02	49	M	N/A	N/A	home	0	1	3	3	1	1	N/A	unknown	3	N/A	N/A	0	0	0	0	0	0	0	0	0	0	0	0	unknown	EP	1	0	0	0	EP	1	0	8	0	EP	1	0	0	0	EP	1	0	0
1498382	2018-04-02	63	F	N/A	N/A	home	0	1	4	4	1	1	N/A	5	0	N/A	N/A	0	0	0	0	0	0	0	0	0	0	0	0	unknown	EP	1	0	0	0	EP	1	0	0	0	EP	1	0	0	0	EP	1	0	0
3616129	2018-04-02	26	M	5	0	home	0	1	5	5	1	0	N/A	0	2	N/A	N/A	1	0	0	0	0	0	0	0	0	0	0	0	unknown	EP	1	0	0	0	EP	1	0	0	0	EP	1	0	0	0	EP	1	0	0
2425557	2018-04-03	75	M	2	1	home	0	1	2	2	1	1	N/A	3	0	N/A	N/A	1	0	0	0	0	0	0	0	0	0	0	0	unknown	EP	1	0	0	0	EP	1	0	0	0	ID	1	0	0	0	N/A	N/A	N/A	N/A
1544699	2018-04-04	52	F	N/A	N/A	home	0	1	4	4	1	0	N/A	0	0	N/A	N/A	0	0	0	0	0	0	0	0	0	0	4	0	unknown	EP	3	11	0	0	EP	1	0	0	10	EP	1	0	0	10	EP	1	0	0
1579336	2018-04-04	40	F	N/A	N/A	home	0	1	4	4	1	2	N/A	unknown	0	N/A	N/A	0	0	0	0	0	0	0	0	0	0	0	0	unknown	EP	1	0	0	0	EP	1	0	0	0	EP	1	0	0	0	EP	1	0	0
2383323	2018-04-04	36	M	N/A	N/A	home	0	1	6	6	1	1	N/A	10	0	N/A	N/A	0	0	0	0	0	0	0	0	0	0	0	0	unknown	EP	1	0	0	0	EP	1	0	0	0	EP	1	0	0	0	EP	1	0	5
3961785	2018-04-08	62	F	4	1	home	0	1	2	4	1	1	N/A	7	0	N/A	N/A	1	0	0	0	0	0	0	0	1	0	0	0	0	EP	1	0	5	0	EP	1	0	0	0	EP	1	0	0	0	EP	1	0	0
2392024	2018-04-09	75	M	6	1	home	0	1	6	6	1	8	N/A	14	4	N/A	N/A	1	0	0	0	0	0	1	0	0	0	0	0	unknown	EP	1	0	0	0	EP	1	0	0	0	EP	1	0	0	0	EP	1	0	0
2360789	2018-04-10	50	M	2	1	home	0	1	2	2	1	9	N/A	7	3	7	N/A	1	0	0	0	0	0	0	0	0	0	unknown	unknown	unknown	EP	1	3	0	0	EP	1	0	0	0	ID	3	0	0	0	N/A	N/A	N/A	N/A
1690949	2018-04-11	55	M	4	1	home	0	1	4	4	1	1	3	unknown	0	N/A	N/A	1	0	0	0	0	0	0	0	0	0	unknown	unknown	unknown	EP	1	0	0	0	EP	1	0	5	0	EP	1	0	5	0	EP	1	0	5
3093669	2018-04-13	45	M	N/A	N/A	home	0	1	3	3	1	unknown	N/A	unknown	0	N/A	N/A	0	0	0	0	0	0	0	0	0	0	1	0	unknown	EP	1	0	0	0	EP	1	0	0	0	EP	5	0	0	0	unknown	0	0	0
4305678	2018-04-15	30	F	4	0	home	0	1	2	4	1	5	N/A	7	0	N/A	N/A	1	0	0	0	0	0	0	0	0	0	0	0	0	EP	1	0	0	0	EP	1	0	0	0	EP	1	0	8	0	EP	1	0	8
3287763	2018-04-20	34	M	N/A	N/A	home	0	1	3	3	1	unknown	N/A	unknown	0	N/A	N/A	0	0	0	0	0	0	0	0	0	0	1	5	unknown	EP	1	0	0	0	EP	1	0	0	0	EP	1	0	0	0	EP	1	0	8
989264	2018-04-24	70	F	3	0	home	0	1	3	3	1	1	N/A	unknown	0	N/A	N/A	0	0	0	0	0	0	0	0	0	0	0	0	unknown	EP	9	0	0	0	EP	1	0	0	0	EP	1	0	0	0	EP	1	0	0
1604460	2018-04-25	57	M	5	2	home	0	1	6	6	1	1	N/A	unknown	0	N/A	N/A	1	0	0	0	0	0	1	1	0	1	unknown	unknown	unknown	EP	1	0	5	0	EP	1	0	0	0	EP	1	0	0	0	EP	1	0	0
3795222	2018-05-01	64	F	2	1	home	0	1	2	2	1	1	N/A	10	0	N/A	N/A	1	0	0	0	0	0	1	0	0	0	4	0	0	EP	3	0	0	0	EP	3	0	0	0	ID	3	0	0	0	N/A	N/A	N/A	N/A
1228743	2018-05-04	56	M	3	1	home	0	1	3	3	6	1	N/A	7	2	N/A	N/A	1	0	0	1	0	0	1	0	0	0	0	0	0	EP	1	0	8	0	EP	1	0	0	0	EP	1	0	0	0	ID	1	0	0
3159639	2018-05-05	47	F	3	1	home	0	1	3	3	1	1	N/A	10	0	N/A	N/A	1	0	0	0	0	0	0	0	0	0	0	0	unknown	EP	1	0	0	0	EP	1	0	0	0	EP	1	0	0	0	ID	1	0	0
3994063	2018-05-08	60	F	N/A	N/A	home	0	1	1	1	11	0	N/A	0	0	N/A	N/A	0	0	0	0	0	0	0	0	0	0	1	5	unknown	EP	1	0	0	0	EP	0	0	0	0	N/A	N/A	N/A	N/A	N/A	N/A	N/A	N/A	N/A
4053851	2018-05-09	35	M	N/A	N/A	home	0	1	2	4	1	1	N/A	10	0	N/A	N/A	0	0	0	0	0	0	0	0	0	0	0	0	0	EP	1	0	0	0	EP	1	0	0	0	EP	1	0	0	0	EP	1	0	0
3616129	2018-05-13	26	M	4	3	home	0	1	6	6	1	8	14	10	2	N/A	N/A	1	0	0	0	0	0	0	0	0	0	0	0	unknown	EP	1	0	0	0	EP	1	0	0	0	EP	1	0	0	0	EP	1	0	0
1536222	2018-05-15	56	M	3	0	home	0	1	4	4	1	1	N/A	7	0	N/A	N/A	1	0	0	0	0	0	1	0	0	0	unknown	unknown	unknown	EP	1	0	0	0	EP	1	0	0	0	EP	1	0	0	0	ID	0	0	0
3387914	2018-05-19	49	F	2	1	home	0	1	2	2	1	unknown	N/A	unknown	0	N/A	N/A	1	0	0	0	0	0	0	0	0	0	0	0	unknown	EP	1	0	0	0	EP	1	0	0	0	ID	1	0	0	0	N/A	N/A	N/A	N/A
3002547	2018-05-24	66	F	2	1	home	0	1	2	2	1	1	N/A	7	0	N/A	N/A	1	0	0	0	0	0	0	0	0	0	0	0	unknown	EP	1	0	0	0	EP	1	0	0	0	ID	1	0	0	0	N/A	N/A	N/A	N/A
3226651	2018-05-24	59	F	N/A	N/A	home	0	1	6	6	1	unknown	N/A	unknown	0	N/A	N/A	0	0	0	0	0	0	0	0	0	0	0	0	unknown	EP	1	0	0	0	EP	1	0	0	0	EP	1	0	0	0	EP	1	0	0
1361178	2018-05-29	57	M	8	3	admit	0	1	10	10	7	0	N/A	unknown	0	N/A	N/A	1	0	0	0	0	0	1	0	1	0	0	0	unknown	EP	1	0	0	0	EP	1	0	0	0	EP	1	0	0	0	EP	1	0	0
1379005	2018-05-29	45	M	N/A	N/A	home	1	1	3	3	1	1	N/A	5	0	N/A	N/A	0	0	0	0	0	0	1	0	0	0	unknown	unknown	0	EP	1	0	0	0	EP	1	0	0	0	EP	1	0	0	0	EP	1	0	0
4324302	2018-06-03	47	M	N/A	N/A	home	1	1	1	1	1	3	N/A	7	0	N/A	N/A	0	0	0	0	0	0	0	0	0	0	0	0	0	EP	1	0	0	0	EP	1	0	0	0	N/A	N/A	N/A	N/A	N/A	N/A	N/A	N/A	N/A
4324342	2018-06-03	26	M	2	1	home	0	1	2	2	1	1	N/A	7	2	N/A	N/A	1	0	0	0	0	0	0	0	0	0	0	0	0	EP	1	0	0	0	EP	1	0	0	0	ID	1	0	0	0	N/A	N/A	N/A	N/A
4324472	2018-06-04	69	M	1	1	home	0	1	1	1	1	1	N/A	7	0	N/A	N/A	1	0	0	0	0	0	0	0	0	0	0	0	0	EP	1	0	0	0	ID	1	0	0	0	N/A	N/A	N/A	N/A	N/A	N/A	N/A	N/A	N/A
2139498	2018-06-05	52	M	N/A	N/A	home	1	1	2	3	1	1	N/A	7	0	N/A	N/A	0	0	0	0	0	0	0	0	0	0	0	0	unknown	EP	1	0	8	0	EP	1	0	0	0	EP	1	0	0	0	EP	1	0	0
4252946	2018-06-06	59	F	N/A	N/A	home	0	1	3	3	1	1	N/A	7	0	N/A	N/A	0	0	0	0	0	0	0	0	0	0	0	0	0	EP	1	0	8	0	EP	1	0	0	0	EP	1	0	0	0	EP	1	0	0
1637949	2018-06-07	77	M	N/A	N/A	home	0	1	3	3	1	1	N/A	4	unknown	N/A	N/A	0	0	0	0	0	0	0	0	0	0	1	1	unknown	EP	1	0	0	0	EP	1	0	0	0	EP	1	0	0	0	EP	1	0	0
1585408	2018-06-08	56	M	N/A	N/A	home	1	1	3	3	1	1	N/A	unknown	0	N/A	N/A	0	0	0	0	0	0	0	0	0	0	0	0	unknown	EP	1	0	0	0	EP	3	0	0	0	EP	3	0	0	0	EP	3	0	0
3387914	2018-06-08	49	F	3	1	home	0	1	3	3	14	0	N/A	0	0	N/A	N/A	1	0	0	0	0	0	0	0	0	0	5	0	unknown	EP	1	0	8	0	EP	1	0	0	0	EP	1	0	0	0	ID	1	0	0
4210719	2018-06-08	29	M	N/A	N/A	home	0	1	4	4	1	2	N/A	5	0	N/A	N/A	0	0	0	0	0	0	0	0	0	0	0	0	0	EP	1	0	0	0	EP	1	0	5	0	EP	1	0	5	0	EP	1	0	5
3543251	2018-06-10	79	M	2	0	home	0	1	2	2	2	0	N/A	0	0	N/A	N/A	1	0	0	0	0	0	0	0	0	0	4	0	unknown	EP	1	0	0	0	EP	1	0	0	0	ID	0	0	0	0	N/A	N/A	N/A	N/A
3816224	2018-06-10	78	F	N/A	N/A	home	0	1	4	4	1	1	N/A	7	0	N/A	N/A	0	0	0	0	0	0	0	0	0	0	0	0	unknown	EP	1	0	0	0	EP	1	0	0	0	EP	1	0	0	0	EP	1	0	0
3816224	2018-06-10	78	F	N/A	N/A	home	0	1	5	5	1	1	N/A	7	0	N/A	N/A	0	0	0	0	0	0	0	0	0	0	0	0	0	EP	3	0	0	0	EP	1	0	0	0	EP	1	0	0	0	EP	1	0	0
4326677	2018-06-13	31	M	N/A	N/A	home	0	1	2	2	1	1	N/A	7	0	N/A	N/A	0	0	0	0	0	0	0	0	0	0	0	0	0	EP	1	0	0	0	EP	1	0	0	0	EP	1	0	0	0	N/A	N/A	N/A	N/A
1196248	2018-06-14	90	M	1	1	home	0	1	1	1	1	1	N/A	7	0	N/A	N/A	1	0	0	0	0	0	0	0	0	0	0	0	0	EP	0	0	0	0	ID	1	0	0	0	N/A	N/A	N/A	N/A	N/A	N/A	N/A	N/A	N/A
4295062	2018-06-15	19	F	N/A	N/A	home	0	1	2	2	1	unknown	N/A	unknown	2	N/A	N/A	0	0	0	0	0	0	0	0	0	0	0	0	0	EP	1	0	8	0	EP	1	0	0	0	EP	1	0	0	0	N/A	N/A	N/A	N/A
3325514	2018-06-16	70	M	N/A	N/A	home	0	1	1	1	12	0	N/A	0	0	N/A	N/A	0	0	0	0	0	0	0	0	0	1	0	0	unknown	EP	1	0	0	0	EP	0	0	0	0	N/A	N/A	N/A	N/A	N/A	N/A	N/A	N/A	N/A
4328580	2018-06-22	55	M	N/A	N/A	home	0	1	4	4	1	1	N/A	7	0	N/A	N/A	0	0	0	0	0	0	0	0	0	0	0	0	0	EP	1	0	0	0	EP	1	0	0	0	EP	1	0	0	0	EP	1	0	0
884064	2018-06-24	85	F	2	3	home	0	1	4	4	1	1	N/A	unknown	0	N/A	N/A	1	0	0	0	0	0	0	0	0	0	0	0	unknown	EP	1	0	0	0	EP	1	0	0	0	ID	1	0	0	0	EP	1	0	0
1702523	2018-06-24	63	F	1	1	home	0	1	1	1	2	1	N/A	7	0	N/A	N/A	1	0	0	0	0	0	0	0	0	0	0	0	0	EP	1	0	0	0	ID	1	0	0	0	N/A	N/A	N/A	N/A	N/A	N/A	N/A	N/A	N/A
4168700	2018-06-24	29	F	2	3	home	0	1	4	4	1	1	N/A	10	2	N/A	N/A	1	0	0	0	0	0	0	0	1	0	0	0	0	EP	1	0	0	0	EP	1	0	0	0	ID	1	0	0	0	ID	1	0	0
4324008	2018-06-24	33	M	N/A	N/A	home	0	1	1	1	2	0	N/A	0	3	4	6	0	0	0	0	0	0	0	0	0	0	0	0	unknown	EP	1	0	0	0	EP	1	0	8	0	N/A	N/A	N/A	N/A	N/A	N/A	N/A	N/A	N/A
4328801	2018-06-24	29	M	3	0	home	1	1	3	3	1	1	N/A	7	0	N/A	N/A	1	0	0	0	0	0	0	0	0	0	1	0	0	EP	1	0	0	0	EP	1	0	0	0	EP	1	0	0	0	ID	0	0	0
3692162	2018-06-25	47	M	8	0	home	2	1	6	8	12	0	N/A	0	0	N/A	N/A	1	0	0	0	0	0	0	0	0	1	0	0	unknown	EP	0	0	0	0	EP	1	0	0	0	EP	1	0	0	0	EP	1	0	0
3692162	2018-06-25	43	M	N/A	N/A	home	1	1	1	1	1	unknown	N/A	unknown	3	N/A	N/A	0	0	0	0	0	0	0	0	0	0	0	0	unknown	EP	1	0	0	0	EP	1	0	0	0	N/A	N/A	N/A	N/A	N/A	N/A	N/A	N/A	N/A
4158306	2018-06-25	77	F	N/A	N/A	home	0	1	3	3	12	1	N/A	unknown	0	N/A	N/A	0	0	0	0	0	0	0	0	0	1	0	0	0	EP	1	0	0	0	EP	1	0	0	0	EP	1	0	0	0	EP	1	0	0
174730	2018-06-26	69	M	1	4	home	0	1	4	4	1	1	N/A	unknown	3	N/A	N/A	1	0	0	0	0	0	0	0	0	0	unknown	unknown	unknown	EP	1	0	0	0	ID	1	0	0	0	ID	1	0	0	0	ID	1	0	0
2053923	2018-06-27	55	M	N/A	N/A	home	0	1	2	2	1	1	N/A	unknown	0	N/A	N/A	0	0	0	0	0	0	0	0	1	0	0	0	unknown	EP	1	0	0	0	EP	1	0	0	0	EP	1	0	0	0	N/A	N/A	N/A	N/A
4038349	2018-06-27	24	F	1	1	home	0	1	1	1	1	1	N/A	7	0	N/A	N/A	1	0	0	0	0	0	0	0	0	0	0	0	0	EP	1	0	0	0	ID	1	0	0	0	N/A	N/A	N/A	N/A	N/A	N/A	N/A	N/A	N/A
1410844	2018-07-04	76	F	1	1	home	1	1	1	1	7	1	N/A	unknown	0	N/A	N/A	1	0	0	0	0	0	0	0	0	0	0	0	unknown	EP	1	0	0	0	ID	1	0	0	0	N/A	N/A	N/A	N/A	N/A	N/A	N/A	N/A	N/A
3725917	2018-07-07	68	M	3	2	home	0	1	4	4	1	0	N/A	0	0	N/A	N/A	1	0	0	0	0	0	0	0	0	0	0	0	unknown	EP	1	0	8	0	EP	1	0	0	0	EP	1	0	0	0	ID	1	3	0
4331849	2018-07-09	34	F	2	1	home	0	1	2	2	1	1	3	7	0	N/A	N/A	1	0	0	0	0	0	0	0	0	0	0	0	0	EP	1	0	0	0	EP	1	0	0	0	ID	1	0	0	0	N/A	N/A	N/A	N/A
4175718	2018-07-12	53	M	N/A	N/A	home	0	1	4	4	1	unknown	N/A	unknown	2	N/A	N/A	0	0	0	0	0	0	0	0	0	0	0	0	unknown	EP	1	0	8	0	EP	1	0	8	0	EP	1	0	8	0	EP	1	0	8
4168700	2018-07-17	29	F	1	3	home	0	1	3	3	1	7	N/A	7	2	N/A	N/A	1	0	0	0	0	0	1	0	0	0	0	0	0	EP	1	0	0	0	ID	1	0	0	0	ID	1	0	0	0	ID	1	0	0
1196248	2018-07-19	90	M	7	0	home	0	1	7	7	1	1	N/A	5	0	N/A	N/A	1	0	0	0	0	0	0	0	0	0	0	0	0	EP	1	0	0	0	EP	1	0	0	0	EP	1	0	0	0	EP	1	0	0
1328229	2018-07-20	58	F	3	1	home	0	1	3	3	15	0	N/A	0	0	N/A	N/A	1	0	1	0	0	0	1	0	0	0	5	0	0	EP	1	0	0	0	EP	1	0	0	0	EP	1	0	0	0	ID	1	0	0
2227932	2018-07-20	83	M	3	4	home	0	1	5	6	1	1	N/A	5	5	N/A	N/A	1	0	0	0	0	0	1	0	1	0	1	1	unknown	EP	1	0	0	0	EP	1	0	0	0	EP	1	0	0	0	ID	1	0	0
3994576	2018-07-21	29	F	N/A	N/A	home	0	1	3	3	1	1	N/A	4	0	N/A	N/A	0	0	0	0	0	0	0	0	0	0	0	0	0	EP	1	0	0	0	EP	1	0	0	0	EP	1	0	0	0	EP	1	0	0
3097547	2018-07-22	39	M	N/A	N/A	home	0	1	2	2	1	unknown	N/A	unknown	0	N/A	N/A	0	0	0	0	0	0	0	0	0	0	0	0	unknown	EP	1	0	0	0	EP	1	0	5	0	EP	1	0	5	0	N/A	N/A	N/A	N/A
3552192	2018-07-24	51	M	3	4	home	0	1	6	6	1	9	N/A	7	4	N/A	N/A	1	0	0	0	0	0	1	0	1	0	2	0	unknown	EP	1	0	0	0	EP	15	0	0	0	EP	15	0	0	0	ID	15	0	0
4335195	2018-07-24	39	M	N/A	N/A	home	0	1	2	2	1	unknown	N/A	unknown	0	N/A	N/A	0	0	0	0	0	0	0	0	0	0	0	0	0	EP	1	0	0	0	EP	1	0	0	0	EP	1	0	0	0	N/A	N/A	N/A	N/A
3176064	2018-07-25	78	F	N/A	N/A	admit	0	1	1	1	1	0	N/A	0	0	N/A	N/A	0	0	0	0	1	0	0	0	0	0	0	0	unknown	EP	1	0	0	0	EP	1	0	0	0	N/A	N/A	N/A	N/A	N/A	N/A	N/A	N/A	N/A
2139934	2018-07-26	64	F	N/A	N/A	home	0	1	2	2	1	1	N/A	5	0	N/A	N/A	0	0	0	0	0	0	0	0	0	0	0	0	unknown	EP	1	0	0	0	EP	1	0	0	0	EP	1	0	0	0	N/A	N/A	N/A	N/A
3065074	2018-07-29	55	F	N/A	N/A	home	0	1	4	4	1	1	N/A	7	0	N/A	N/A	0	0	0	0	0	0	0	0	0	0	1	0	unknown	EP	1	0	0	0	EP	1	0	0	0	EP	1	0	0	0	EP	1	0	0
3213541	2018-07-29	58	M	N/A	N/A	home	0	1	4	4	1	1	N/A	10	0	N/A	N/A	0	0	0	0	0	0	0	0	0	0	0	0	unknown	EP	1	0	0	0	EP	1	0	0	0	EP	1	0	0	0	EP	1	0	0
2453685	2018-08-03	33	M	N/A	N/A	home	0	1	2	2	1	5	N/A	5	0	N/A	N/A	0	0	0	0	0	0	0	0	0	0	1	5	unknown	EP	1	0	8	0	EP	1	0	0	0	EP	1	0	0	0	N/A	N/A	N/A	N/A
3845629	2018-08-06	87	M	4	0	home	0	1	4	4	1	1	N/A	5	0	N/A	N/A	1	0	0	0	0	0	0	0	1	0	1	0	unknown	EP	1	0	0	0	EP	1	0	0	0	EP	1	0	0	0	EP	1	0	0
3845629	2018-08-06	87	M	4	0	home	0	1	4	4	1	1	N/A	5	0	N/A	N/A	1	0	0	0	0	0	0	0	1	0	0	0	0	EP	1	0	0	0	EP	1	0	0	0	EP	1	0	0	0	EP	1	0	0
2343708	2018-08-08	79	M	N/A	N/A	home	0	1	3	3	1	1	N/A	unknown	unknown	N/A	N/A	0	0	0	0	0	0	0	0	1	0	0	0	unknown	EP	1	0	0	0	EP	1	0	0	0	EP	1	0	0	0	EP	1	0	0
3263309	2018-08-09	41	M	N/A	N/A	admit	0	1	1	1	1	0	N/A	0	0	N/A	N/A	0	0	0	0	0	0	0	0	0	0	0	0	unknown	EP	1	0	0	0	EP	1	3	0	0	N/A	N/A	N/A	N/A	N/A	N/A	N/A	N/A	N/A
4338692	2018-08-10	28	M	N/A	N/A	home	0	1	2	3	1	unknown	N/A	unknown	2	N/A	N/A	0	0	0	0	0	0	0	1	0	0	0	0	0	EP	1	0	0	10	EP	1	0	0	0	EP	1	0	0	0	EP	1	0	0
3306547	2018-08-16	84	M	N/A	N/A	home	0	1	4	4	1	1	N/A	5	0	N/A	N/A	0	0	0	0	0	0	0	0	0	0	0	0	unknown	EP	1	0	0	0	EP	1	0	0	0	EP	1	0	0	0	EP	1	0	0
4324472	2018-08-19	69	M	1	3	home	1	1	3	3	1	1	N/A	7	0	N/A	N/A	1	0	0	0	0	0	0	0	0	0	0	0	0	EP	4	0	0	0	ID	1	0	0	0	ID	1	0	0	0	ID	0	0	0
1228743	2018-08-22	56	M	1	5	home	0	1	5	5	1	1	N/A	1	10	N/A	N/A	1	0	0	0	0	0	2	0	0	0	0	0	0	EP	3	0	0	0	ID	1	0	0	0	ID	3	0	0	0	EP	3	0	0
4341554	2018-08-24	31	M	5	1	home	0	1	5	5	1	1	N/A	7	0	N/A	N/A	1	0	0	0	0	0	0	0	0	0	0	0	0	EP	1	0	0	0	EP	1	0	0	0	EP	1	0	0	0	EP	1	0	0
3161593	2018-08-25	69	M	N/A	N/A	home	0	1	4	4	1	1	N/A	5	0	N/A	N/A	0	0	0	0	0	0	0	0	0	0	unknown	unknown	unknown	EP	1	0	0	0	EP	1	0	0	0	EP	1	0	0	0	EP	1	0	0
1637949	2018-08-30	77	M	N/A	N/A	home	0	1	4	4	1	1	N/A	4	0	N/A	N/A	0	0	0	0	0	0	0	0	0	0	1	1	unknown	EP	1	0	0	0	EP	1	0	0	0	EP	1	0	0	0	EP	1	0	0
3889932	2018-08-31	64	F	N/A	N/A	home	0	1	4	5	1	0	N/A	0	0	N/A	N/A	0	0	0	0	0	0	0	0	0	0	0	0	0	EP	1	0	0	0	EP	1	0	0	0	EP	1	0	0	0	EP	1	0	0
1496103	2018-09-01	86	M	N/A	N/A	home	0	1	2	2	1	1	N/A	7	0	N/A	N/A	0	0	0	0	0	0	0	0	0	0	0	0	unknown	EP	1	0	0	0	EP	1	0	0	0	EP	1	0	0	0	N/A	N/A	N/A	N/A
4171125	2018-09-01	38	M	1	0	admit	0	1	1	1	1	0	N/A	0	unknown	N/A	N/A	1	0	0	0	0	0	0	0	0	0	0	0	1	EP	1	0	0	0	ID	1	4	0	0	N/A	N/A	N/A	N/A	N/A	N/A	N/A	N/A	N/A
4324472	2018-09-01	69	M	N/A	N/A	home	0	1	3	3	1	1	N/A	6	0	N/A	N/A	0	0	0	0	0	0	0	0	0	0	0	0	0	EP	1	0	0	0	EP	1	0	0	0	EP	1	0	0	0	EP	1	0	0
174730	2018-09-06	69	M	1	3	home	0	1	3	3	1	1	N/A	7	3	N/A	N/A	1	0	0	0	0	0	0	0	0	0	0	0	unknown	EP	1	0	0	0	ID	1	0	0	0	ID	1	0	0	0	ID	1	0	0
1110653	2018-09-07	62	M	N/A	N/A	home	0	1	3	3	1	6	N/A	unknown	0	N/A	N/A	0	0	0	0	0	0	0	0	0	0	0	0	unknown	EP	1	0	0	0	EP	1	0	0	0	EP	1	0	0	0	EP	0	0	0
3002547	2018-09-12	67	F	N/A	N/A	home	0	1	2	2	1	1	N/A	7	0	N/A	N/A	0	0	0	0	0	0	0	0	0	0	0	0	unknown	EP	1	0	0	0	EP	1	0	0	0	EP	1	0	0	0	N/A	N/A	N/A	N/A
3665553	2018-09-14	40	F	6	2	home	0	1	7	7	1	11	N/A	7	0	N/A	N/A	1	0	0	0	0	0	1	1	0	0	0	0	unknown	EP	1	0	0	0	EP	1	0	0	0	EP	1	0	0	0	EP	1	0	0
4171125	2018-09-18	38	M	N/A	N/A	home	0	1	2	2	1	0	N/A	0	0	N/A	N/A	0	0	0	0	0	0	1	0	0	0	0	0	1	EP	1	0	5	0	EP	1	0	0	10	EP	1	0	0	0	N/A	N/A	N/A	N/A
1765670	2018-09-25	40	F	N/A	N/A	home	0	1	3	3	1	1	N/A	5	0	N/A	N/A	0	0	0	0	0	0	0	0	0	0	0	0	unknown	EP	1	0	0	0	EP	1	0	0	0	EP	1	0	0	0	EP	1	0	0
4052034	2018-10-06	24	F	N/A	N/A	home	0	1	3	3	1	1	N/A	5	0	N/A	N/A	0	0	0	0	0	0	0	0	0	0	0	0	0	EP	1	0	8	0	EP	1	0	0	0	EP	1	0	0	0	EP	1	0	0
4210719	2018-10-06	29	M	N/A	N/A	home	0	1	1	1	1	4	N/A	10	0	N/A	N/A	0	0	0	0	0	0	0	0	0	0	0	0	0	EP	1	0	0	0	EP	1	0	8	0	N/A	N/A	N/A	N/A	N/A	N/A	N/A	N/A	N/A
2022417	2018-10-21	44	F	N/A	N/A	home	0	1	2	4	1	1	N/A	5	0	N/A	N/A	0	0	0	0	0	0	0	0	0	0	1	1	unknown	EP	1	0	0	0	EP	1	0	0	0	EP	1	0	0	0	EP	1	0	0
434057	2018-10-24	83	F	5	1	home	0	1	5	5	2	1	N/A	5	0	N/A	N/A	1	0	0	0	0	0	0	0	0	0	1	5	0	EP	9	0	0	0	EP	1	0	0	0	EP	1	0	0	0	EP	1	0	0
4276487	2018-10-25	38	M	2	7	home	0	1	7	7	1	1	2	7	9	N/A	N/A	1	0	0	0	0	0	0	0	0	0	0	0	0	EP	1	0	0	0	ID	1	0	5	0	EP	1	0	5	0	EP	1	0	5
						14	24
						91	128
						0.153846	0.1875
[truncated: 36 more columns]

## Sheet: Full data set
MRN	Date	Age	Gender	Day of ID consult	days on opat after ID consult	Discharge	Returned within one month	initial Diagnosis	Longest consecutive days	total days in 1 month	Final Diagnosis	Discharge perscription	2nd Discharge perscription	days	Culture	Second culture organism	Third culture organism	ID Consult	Derm Consult	Plastic Consult	Vascular Consult	Internal Medicine Consult	Ortho Consult	Follow up	X-Ray	U/S	CT	Allergy	2nd allergy	AMA		IV Antibiotic	2nd IV antibiotic	PO Antibiotic	Antifungal	Dose	Dose 2nd Abx	Dose 3rd Abx	Temp	BP	HR		IV Antibiotic	2nd IV antibiotic	PO Antibiotic	Antifungal	Dose	Dose 2nd abx	Dose 3rd abx
1782344	2016-11-06	48	M	1	0	home	0	1	1	1	1	0	N/A	unknown	0	N/A	N/A	1	0	0	0	0	0	1	0	0	0	0	0	unknown	EP	1	0	0	0	unknown	N/A	N/A	37.1	135/63	84	ID	0	0	0	0	unknown	N/A	N/A
3213541	2016-11-25	56	M	N/A	N/A	home	0	1	5	5	1	1	N/A	unknown	0	N/A	N/A	0	0	0	0	0	0	0	0	0	0	0	0	unknown	EP	1	0	0	0	2	N/A	N/A	37.2	141/81	84	EP	1	0	0	0	2	N/A	N/A
3570475	2016-12-10	42	F	N/A	N/A	admit	0	1	2	2	1	unknown	N/A	unknown	0	N/A	N/A	0	0	0	0	1	0	0	0	0	0	4	0	unknown	EP	1	0	0	0	2	N/A	N/A	36.8	117/57	74	EP	1	0	5	0	2	N/A	N/A
1471822	2016-12-13	63	M	N/A	N/A	home	0	1	1	4	1	0	N/A	unknown	0	N/A	N/A	0	0	0	0	0	0	0	0	0	0	0	0	unknown	EP	1	0	0	0	unknown	N/A	N/A	36.7	147/90	97	EP	1	0	0	0	unknown	N/A	N/A
1471822	2016-12-13	64	M	2	0	home	0	1	2	2	1	1	N/A	unknown	0	N/A	N/A	1	0	0	0	0	0	1	0	0	0	5	5	unknown	EP	3	0	0	0	2	N/A	N/A	36.7	124/87	87	EP	1	0	0	0	2	N/A	N/A
3395603	2016-12-18	94	F	N/A	N/A	home	0	1	4	4	1	1	N/A	7	0	N/A	N/A	0	0	0	0	0	0	2	0	0	0	0	0	unknown	EP	1	0	0	0	2	N/A	N/A	36.7	136/83	53	EP	1	0	0	0	2	N/A	N/A
4207931	2016-12-19	41	M	N/A	N/A	home	0	1	3	3	1	1	N/A	5	0	N/A	N/A	0	0	0	0	0	0	0	0	0	0	0	0	0	EP	1	0	0	0	2	N/A	N/A	36.3	129/85	100	EP	1	0	0	0	2	N/A	N/A
1422935	2016-12-20	70	M	N/A	N/A	admit	0	1	8	8	1	0	N/A	unknown	0	N/A	N/A	0	0	0	0	0	0	0	0	0	0	1	1	unknown	EP	1	0	0	0	unknown	N/A	N/A	37.2	174/80	100	EP	1	0	0	0	unknown	N/A	N/A
927246	2016-12-23	47	M	N/A	N/A	admit	0	1	4	4	1	0	N/A	unknown	0	N/A	N/A	0	0	0	0	0	0	0	0	0	0	0	0	unknown	EP	1	0	0	10	unknown	N/A	N/A	36.9	140/90	100	EP	1	0	5	0	unknown	N/A	N/A
3002547	2016-12-26	66	F	N/A	N/A	home	0	1	1	1	1	1	N/A	10	0	N/A	N/A	0	0	0	0	0	0	0	0	0	0	0	0	unknown	EP	1	0	0	0	2	N/A	N/A	36.9	160/72	74	EP	1	0	0	0	2	N/A	N/A
1520412	2016-12-30	63	F	N/A	N/A	home	0	1	4	4	1	4	N/A	unknown	0	N/A	N/A	0	0	0	0	0	0	0	0	1	0	0	0	unknown	EP	1	0	0	0	unknown	N/A	N/A	36.8	140/78	100	EP	1	0	0	0	unknown	N/A	N/A
4063089	2016-12-30	54	M	N/A	N/A	home	0	1	3	3	1	1	N/A	7	0	N/A	N/A	0	0	0	0	0	0	0	0	0	0	0	0	0	EP	1	0	0	0	2	N/A	N/A	37	134/77	94	EP	1	0	0	0	2	N/A	N/A
3514536	2017-01-01	53	M	N/A	N/A	home	0	1	3	3	1	unknown	N/A	unknown	0	N/A	N/A	0	0	0	0	0	0	0	0	0	0	0	0	unknown	EP	1	0	0	0	2	N/A	N/A	unknown	183/82	70	EP	1	0	0	0	2	N/A	N/A
1271207	2017-01-03	55	F	N/A	N/A	admit	0	1	2	2	1	0	N/A	0	0	N/A	N/A	0	0	0	0	0	0	0	0	0	0	0	0	unknown	EP	1	0	0	0	2	N/A	N/A	unknown	unknown	unknown	EP	3	0	0	0	unknown	N/A	N/A
2381183	2017-01-03	32	F	N/A	N/A	home	0	1	3	3	1	2	N/A	5	0	N/A	N/A	0	0	0	0	0	0	0	0	0	0	0	0	unknown	EP	3	0	0	0	2	500	N/A	37.7	119/84	93	EP	3	0	12	0	2	500	N/A
2391945	2017-01-03	67	M	N/A	N/A	home	0	1	5	5	1	1	N/A	8	0	N/A	N/A	0	0	0	0	0	0	0	0	0	0	0	0	unknown	EP	1	0	0	0	2	N/A	N/A	37.6	208/104	103	EP	3	0	0	0	2	N/A	N/A
3876286	2017-01-09	32	F	N/A	N/A	home	0	1	3	3	1	1	N/A	14	0	N/A	N/A	0	0	0	0	0	0	0	0	0	0	0	0	unknown	EP	3	0	0	0	2	N/A	N/A	38.4	129/89	118	EP	1	0	0	0	2	N/A	N/A
1585408	2017-01-13	56	M	1	0	home	0	2	1	1	8	0	N/A	unknown	0	N/A	N/A	0	0	0	0	0	0	0	0	0	0	1	1	unknown	EP	1	0	5	0	unknown	N/A	N/A	unknown	unknown	unknown	ID	0	0	0	0	unknown	N/A	N/A
1621396	2017-01-13	36	F	N/A	N/A	home	0	1	4	4	1	1	N/A	5	0	N/A	N/A	0	0	0	0	0	0	0	0	0	0	0	0	unknown	EP	1	0	0	0	2	N/A	N/A	37.4	116/57	93	EP	1	0	0	0	2	N/A	N/A
3159639	2017-01-24	45	F	N/A	N/A	home	0	1	4	4	1	5	N/A	unknown	0	N/A	N/A	0	0	0	0	0	0	0	0	0	0	0	0	unknown	EP	1	0	8	0	2	N/A	N/A	36.9	122/64	102	EP	1	0	0	0	2	N/A	N/A
4226169	2017-01-24	65	M	2	5	home	0	1	5	6	1	2	N/A	3	0	N/A	N/A	1	0	0	0	0	0	1	0	1	0	0	0	0	EP	1	0	0	0	2	N/A	N/A	37.2	162/81	83	EP	1	0	0	0	2	N/A	N/A
3070360	2017-01-26	45	F	N/A	N/A	home	0	1	3	3	3	0	N/A	0	0	N/A	N/A	0	0	0	0	0	0	0	0	1	0	1	0	unknown	EP	3	0	0	0	2	N/A	N/A	36.4	159/69	80	EP	1	0	0	0	2	N/A	N/A
3086537	2017-01-26	79	M	6	0	home	0	1	6	6	2	0	N/A	0	0	N/A	N/A	1	0	0	0	0	0	0	0	0	0	0	0	unknown	EP	1	0	0	0	2	N/A	N/A	36.9	150/72	82	EP	1	0	0	0	2	N/A	N/A
3029991	2017-01-28	56	M	N/A	N/A	home	0	1	3	3	1	1	N/A	unknown	0	N/A	N/A	0	0	0	0	0	0	0	0	1	0	0	0	unknown	EP	1	0	0	0	2	N/A	N/A	36.2	126/59	70	EP	1	0	0	0	2	N/A	N/A
1765810	2017-01-29	45	M	N/A	N/A	home	0	1	2	2	1	1	N/A	7	2	N/A	N/A	0	0	0	0	0	0	0	0	0	0	unknown	unknown	unknown	EP	1	0	0	0	2	N/A	N/A	37.2	121/63	84	EP	1	0	8	0	2	100	N/A
3421761	2017-02-09	39	F	2	1	home	0	1	2	2	1	5	N/A	unknown	4	N/A	N/A	1	0	0	0	0	0	0	0	0	0	0	0	unknown	EP	7	0	0	0	2	N/A	N/A	37.1	122/69	102	EP	3	0	0	0	2	N/A	N/A
1494834	2017-02-10	67	M	N/A	N/A	home	0	1	7	7	1	1	N/A	unknown	0	N/A	N/A	0	0	0	0	0	0	0	0	0	0	0	0	unknown	EP	1	0	0	0	unknown	N/A	N/A	37.6	136/69	84	EP	1	0	0	0	unknown	N/A	N/A
3481349	2017-02-11	34	M	N/A	N/A	home	0	1	4	4	1	1	N/A	7	0	N/A	N/A	0	0	0	0	0	0	0	0	0	0	0	0	unknown	EP	1	0	0	0	2	N/A	N/A	36.1	131/87	74	EP	1	0	0	0	2	N/A	N/A
3040336	2017-02-21	42	F	N/A	N/A	admit	0	1	3	3	1	0	N/A	0	0	N/A	N/A	0	0	0	0	1	0	0	0	0	0	0	0	unknown	EP	1	0	0	0	2	N/A	N/A	36.8	132//90	112	EP	1	0	0	0	2	N/A	N/A
3042106	2017-02-25	72	M	N/A	N/A	home	0	1	4	4	1	1	N/A	7	0	N/A	N/A	0	0	0	0	0	0	0	0	0	0	0	0	unknown	EP	1	0	0	0	2	N/A	N/A	36.6	134/81	92	EP	1	0	0	0	2	N/A	N/A
3186542	2017-03-05	97	F	N/A	N/A	home	0	1	4	4	1	2	N/A	7	0	N/A	N/A	0	0	0	0	0	0	0	0	0	0	0	0	unknown	EP	1	0	0	0	2	N/A	N/A	36.2	144/76	56	EP	1	0	0	0	2	N/A	N/A
4001385	2017-03-08	42	F	N/A	N/A	home	0	1	7	7	1	1	8	5	0	N/A	N/A	0	0	0	0	0	0	0	0	0	0	0	0	unknown	EP	1	0	0	0	2	N/A	N/A	36.8	150/80	96	EP	1	0	0	0	2	N/A	N/A
4001385	2017-03-08	42	F	N/A	N/A	home	0	1	5	8	15	1	4	unknown	0	N/A	N/A	0	0	0	0	0	0	4	0	1	0	1	0	0	EP	1	0	0	0	2	N/A	N/A	36.8	150/86	96	EP	1	0	0	0	2	N/A	N/A
1638071	2017-03-11	80	M	N/A	N/A	home	1	1	3	3	1	1	N/A	unknown	0	N/A	N/A	0	0	0	0	0	0	0	0	0	0	unknown	unknown	unknown	EP	3	0	0	0	unknown	N/A	N/A	37.1	194/93	92	EP	1	0	0	0	unknown	N/A	N/A
2023556	2017-03-12	59	M	N/A	N/A	home	0	1	8	8	1	1	2	7	3	4	N/A	0	0	0	0	0	0	0	0	0	0	unknown	unknown	unknown	EP	1	0	0	0	2	N/A	N/A	36.7	129/69	95	EP	1	0	0	0	2	N/A	N/A
4018850	2017-03-15	69	M	N/A	N/A	home	0	1	6	6	12	0	N/A	0	0	N/A	N/A	0	0	0	0	0	0	0	0	1	1	0	0	0	EP	1	0	0	0	2	N/A	N/A	36.8	196/108	57	EP	1	0	0	0	2	N/A	N/A
1271207	2017-03-19	55	F	N/A	N/A	home	0	1	4	4	1	0	N/A	0	6	N/A	N/A	0	0	0	0	0	0	0	0	0	0	0	0	unknown	EP	1	0	0	0	2	N/A	N/A	36.1	97/53	116	EP	3	0	11	0	2	400	N/A
4191501	2017-04-02	40	M	N/A	N/A	home	0	1	2	2	1	unknown	N/A	unknown	0	N/A	N/A	0	0	0	0	0	0	0	0	0	0	0	0	0	EP	1	0	8	0	2	N/A	N/A	37	137/93	101	EP	1	0	0	0	2	N/A	N/A
1718279	2017-04-05	57	F	N/A	N/A	home	0	1	3	3	1	1	N/A	unknown	0	N/A	N/A	0	0	0	0	0	0	0	0	0	0	0	0	unknown	EP	1	0	0	0	unknown	N/A	N/A	36.2	168/106	92	EP	1	0	0	0	unknown	N/A	N/A
3570038	2017-04-13	37	M	N/A	N/A	home	0	1	2	3	1	0	N/A	0	0	N/A	N/A	0	0	0	0	0	0	0	0	0	0	0	0	unknown	EP	1	0	0	0	2	N/A	N/A	36.6	unknown	unknown	EP	1	0	0	0	2	N/A	N/A
4241736	2017-04-17	24	F	N/A	N/A	home	0	1	4	4	1	11	N/A	5	7	N/A	N/A	0	0	0	0	0	0	0	0	0	0	0	0	0	EP	1	0	0	0	2	N/A	N/A	37.3	139/81	120	EP	1	0	0	0	2	N/A	N/A
1638071	2017-04-18	80	M	N/A	N/A	home	0	1	2	2	1	1	N/A	unknown	0	N/A	N/A	0	0	0	0	0	0	0	0	0	0	0	0	unknown	EP	1	0	0	10	unknown	N/A	N/A	37.7	168/70	89	EP	1	0	0	0	unknown	N/A	N/A
3421761	2017-04-20	39	F	1	1	home	0	1	1	1	1	unkown	N/A	unknown	0	N/A	N/A	1	0	0	0	0	0	1	0	0	0	0	0	unknown	EP	1	0	0	0	2	N/A	N/A	36.3	133/75	102	ID	1	0	0	0	2	N/A	N/A
4242806	2017-04-22	80	M	N/A	N/A	home	0	1	5	5	1	unknown	N/A	unknown	0	N/A	N/A	0	0	0	0	0	0	0	0	1	0	0	0	0	EP	1	0	0	0	2	N/A	N/A	37.5	133/71	115	EP	1	0	0	0	2	N/A	N/A
3053096	2017-04-26	69	M	N/A	N/A	home	0	1	2	2	1	unknown	N/A	unknown	0	N/A	N/A	0	0	0	0	0	0	0	0	0	0	unknown	unknown	unknown	EP	1	0	0	0	2	N/A	N/A	36.1	117/58	100	EP	1	0	0	0	2	N/A	N/A
4128572	2017-04-26	30	F	N/A	N/A	home	0	1	6	6	1	2	N/A	4	0	N/A	N/A	0	0	0	0	0	0	0	0	0	0	0	0	0	EP	1	0	0	0	2	N/A	N/A	36.8	120/59	84	EP	1	0	0	0	2	N/A	N/A
4246072	2017-05-07	50	M	N/A	N/A	home	0	1	2	2	1	2	N/A	2	0	N/A	N/A	0	0	0	0	0	0	0	0	0	0	0	0	0	EP	1	0	0	0	2	N/A	N/A	36.7	141/79	84	EP	1	0	5	0	2	N/A	N/A
3100077	2017-05-08	77	M	N/A	N/A	admit	0	1	1	1	13	0	N/A	0	0	N/A	N/A	0	0	0	0	0	1	0	0	0	0	0	0	unknown	EP	1	0	0	0	2	N/A	N/A	36.4	unknown	unknown	EP	1	0	0	0	2	N/A	N/A
1638071	2017-05-22	81	M	N/A	N/A	home	0	1	2	2	1	1	N/A	3	0	N/A	N/A	0	0	0	0	0	0	0	0	0	0	0	0	unknown	EP	3	0	12	0	2	N/A	N/A	36	unknown	unknown	EP	1	0	0	0	2	N/A	N/A
1766857	2017-05-24	86	F	5	1	home	0	1	5	5	2	0	N/A	0	0	N/A	N/A	1	0	0	0	0	0	0	0	0	0	0	0	0	EP	1	0	0	0	2	N/A	N/A	36.2	160/75	84	EP	1	0	0	0	2	N/A	N/A
1613992	2017-05-28	79	F	N/A	N/A	home	0	1	7	7	1	0	N/A	0	0	N/A	N/A	0	0	0	0	0	0	0	0	0	0	0	0	unknown	EP	3	0	0	0	1	N/A	N/A	36.9	135/61	75	EP	1	0	0	0	2	N/A	N/A
3281610	2017-05-28	50	M	N/A	N/A	admit	0	1	6	6	10	0	N/A	0	0	N/A	N/A	0	0	0	0	0	1	0	1	0	0	1	0	unknown	EP	1	0	0	0	2	N/A	N/A	36.4	117/72	85	EP	1	0	0	0	2	N/A	N/A
3118293	2017-05-31	34	F	N/A	N/A	home	0	1	3	3	1	1	N/A	5	0	N/A	N/A	0	0	0	0	0	0	0	0	0	0	0	0	unknown	EP	1	0	0	0	2	N/A	N/A	37	121/75	108	EP	1	0	0	0	2	N/A	N/A
1627098	2017-06-01	58	M	N/A	N/A	home	0	10	5	5	1	1	N/A	7	0	N/A	N/A	0	0	0	0	0	0	0	1	0	0	0	0	unknown	EP	1	0	0	0	2	N/A	N/A	36.6	135/89	58	EP	1	0	0	0	2	N/A	N/A
1055538	2017-06-07	71	M	8	1	home	1	1	8	8	1	0	N/A	0	0	N/A	N/A	1	0	0	0	0	0	0	0	0	0	0	0	0	EP	3	0	0	0	2	N/A	N/A	36.7	169/80	89	EP	1	0	0	0	2	N/A	N/A
3263309	2017-06-07	39	M	N/A	N/A	home	0	1	2	2	1	1	N/A	unknown	0	N/A	N/A	0	0	0	0	0	0	0	0	0	0	0	0	unknown	EP	1	0	0	0	2	N/A	N/A	36.1	183/97	60	EP	1	0	0	0	2	N/A	N/A
1154873	2017-06-08	65	M	N/A	N/A	home	0	1	6	6	1	2	N/A	unknown	0	N/A	N/A	0	0	0	0	0	0	0	0	0	0	0	0	unknown	EP	1	0	0	0	unknown	N/A	N/A	39.4	108/84	102	EP	1	0	0	0	unknown	N/A	N/A
3873056	2017-06-08	41	M	N/A	N/A	home	0	1	4	4	1	1	N/A	unknown	0	N/A	N/A	0	0	0	0	0	0	0	0	0	0	0	0	0	EP	7	0	0	0	2	N/A	N/A	36.4	127/76	56	EP	3	0	0	0	2	N/A	N/A
2014211	2017-06-09	56	M	N/A	N/A	home	0	1	4	4	1	1	N/A	4	0	N/A	N/A	0	0	0	0	0	0	0	0	0	0	0	0	unknown	EP	3	0	0	0	2	N/A	N/A	37.7	117/59	81	EP	1	0	0	0	2	N/A	N/A
3186542	2017-06-10	96	F	N/A	N/A	admit	0	1	5	5	1	0	N/A	0	0	N/A	N/A	0	0	0	0	1	0	0	1	0	0	0	0	unknown	EP	1	0	0	0	2	N/A	N/A	36.6	185/78	50	EP	1	0	12	0	2	N/A	N/A
3345388	2017-06-13	45	M	N/A	N/A	home	0	1	1	1	1	unknown	N/A	unknown	0	N/A	N/A	0	0	0	0	0	0	0	0	0	0	0	0	unknown	EP	1	0	0	0	2	N/A	N/A	36.7	106/79	80	EP	1	0	8	0	2	N/A	N/A
4238695	2017-06-24	28	M	N/A	N/A	home	0	1	5	5	1	1	N/A	3	2	N/A	N/A	0	0	0	0	0	0	0	0	0	0	0	0	0	EP	1	0	0	0	2	N/A	N/A	36.4	123/76	108	EP	1	0	0	10	2	N/A	N/A
1766857	2017-06-26	86	F	N/A	N/A	home	0	1	5	5	2	0	N/A	0	0	N/A	N/A	0	0	0	0	0	0	0	0	0	0	0	0	unknown	EP	3	0	0	0	2	N/A	N/A	36.2	160/75	84	EP	1	0	0	0	2	N/A	N/A
3092056	2017-06-27	46	F	N/A	N/A	home	0	1	4	4	1	1	N/A	5	0	N/A	N/A	0	0	0	0	0	0	0	0	0	0	unknown	unknown	unknown	EP	1	0	0	0	2	N/A	N/A	38.1	133/86	95	EP	1	0	0	0	2	N/A	N/A
3894796	2017-06-27	19	F	N/A	N/A	home	0	1	3	3	1	1	N/A	5	0	N/A	N/A	0	0	0	0	0	0	0	0	0	0	1	0	0	EP	3	0	0	0	2	N/A	N/A	36.9	119/77	105	EP	1	0	0	0	2	N/A	N/A
4097224	2017-07-03	89	M	N/A	N/A	home	1	1	1	1	1	1	N/A	7	0	N/A	N/A	0	0	0	0	0	0	0	0	1	0	0	0	0	EP	1	0	0	0	2	N/A	N/A	36.6	unknown	unknown	EP	1	0	0	0	2	N/A	N/A
4097224	2017-07-03	89	M	N/A	N/A	home	0	1	7	7	1	1	N/A	7	0	N/A	N/A	0	0	0	0	0	0	0	0	0	0	0	0	0	EP	1	0	0	0	2	N/A	N/A	unknown	151/63	64	EP	1	0	0	0	2	N/A	N/A
3002079	2017-07-09	57	F	N/A	N/A	home	0	1	3	3	1	7	N/A	0	0	N/A	N/A	0	0	0	0	0	0	0	0	0	0	0	0	unknown	EP	1	0	0	0	2	N/A	N/A	35.9	108/53	59	EP	1	0	0	0	2	N/A	N/A
3728707	2017-07-14	40	M	N/A	N/A	home	0	1	2	2	1	unknown	N/A	unknown	0	N/A	N/A	0	0	0	0	0	0	0	0	0	0	0	0	unknown	EP	1	0	0	0	2	N/A	N/A	36.5	128/74	96	EP	1	0	0	0	2	N/A	N/A
2391945	2017-07-16	68	M	N/A	N/A	home	0	1	7	7	1	1	N/A	14	8	N/A	N/A	0	0	0	0	0	0	1	0	0	0	1	5	unknown	EP	1	0	0	0	2	N/A	N/A	36.7	134/67	118	EP	3	0	0	0	2	N/A	N/A
3977954	2017-07-24	32	F	N/A	N/A	home	0	1	10	7	1	unknown	N/A	unknown	2	N/A	N/A	0	0	0	0	0	0	0	0	1	0	0	0	unknown	EP	4	0	0	0	2	N/A	N/A	36.8	146/73	82	EP	1	0	0	0	2	N/A	N/A
1055538	2017-07-28	71	M	N/A	N/A	home	0	1	6	6	1	1	N/A	unknown	0	N/A	N/A	0	0	0	0	0	0	0	0	2	0	0	0	0	EP	1	0	0	0	2	N/A	N/A	37.5	148/71	110	EP	1	0	0	0	2	N/A	N/A
1782344	2017-07-30	48	M	N/A	N/A	home	0	1	2	4	1	1	N/A	unknown	0	N/A	N/A	0	0	0	0	0	0	0	0	0	0	1	1	unknown	EP	1	0	0	0	unknown	N/A	N/A	36.9	111/68	76	EP	1	0	0	10	unknown	N/A	N/A
3123969	2017-07-30	90	M	3	0	home	0	1	3	3	1	1	N/A	14	0	N/A	N/A	1	0	0	0	0	0	0	0	0	0	0	0	unknown	EP	1	0	5	0	2	N/A	N/A	37.2	189/79	63	EP	1	0	0	0	2	N/A	N/A
4263680	2017-07-30	34	M	N/A	N/A	home	0	1	1	1	1	1	N/A	5	0	N/A	N/A	0	0	0	0	0	0	0	0	0	0	0	0	0	EP	1	0	0	0	2	N/A	N/A	36.5	162/100	107	EP	1	0	0	0	2	N/A	N/A
3548300	2017-08-23	24	M	N/A	N/A	home	0	1	2	2	1	0	N/A	0	0	N/A	N/A	0	0	0	0	0	0	0	0	0	0	0	0	unknown	EP	1	0	0	0	2	N/A	N/A	38.7	187/93	127	EP	1	0	0	0	2	N/A	N/A
416580	2017-08-27	76	F	N/A	N/A	admit	0	1	1	1	1	0	N/A	0	6	N/A	N/A	0	0	0	0	0	0	unknown	unknown	0	0	unknown	unknown	unknown	EP	1	0	0	0	2	N/A	N/A	37.6	160/79	110	EP	1	0	0	0	2	N/A	N/A
1736596	2017-09-09	23	F	N/A	N/A	home	1	1	2	2	1	1	N/A	4	0	N/A	N/A	0	0	0	0	0	0	0	0	0	0	0	0	unknown	EP	1	0	0	10	2	N/A	N/A	36.9	136/73	91	EP	1	0	0	0	2	N/A	N/A
1736596	2017-09-09	23	F	N/A	N/A	home	0	1	2	2	9	4	N/A	10	0	N/A	N/A	0	0	0	0	0	0	0	0	0	0	0	0	unknown	EP	1	0	0	0	2	N/A	N/A	36.9	160/89	unknown	EP	3	0	0	0	2	N/A	N/A
4252946	2017-09-09	59	F	2	3	home	0	1	4	4	1	3	N/A	7	0	N/A	N/A	1	0	0	0	0	0	1	0	0	0	0	0	0	EP	1	0	0	0	2	N/A	N/A	37.4	146/64	82	EP	1	7	0	0	2	N/A	N/A
3786588	2017-09-10	50	M	N/A	N/A	home	0	1	1	1	1	6	N/A	7	0	N/A	N/A	0	0	0	0	0	0	0	0	0	0	0	0	unknown	EP	1	0	0	0	600	N/A	N/A	36.6	172/97	99	EP	7	0	0	0	600	N/A	N/A
1801958	2017-09-11	51	M	N/A	N/A	home	1	1	3	3	1	1	N/A	7	0	N/A	N/A	0	0	0	0	0	0	0	0	0	0	0	0	unknown	EP	1	0	0	0	2	N/A	N/A	36.8	123/83	69	EP	1	0	8	0	2	N/A	N/A
4269270	2017-09-13	55	F	2	10	home	0	1	10	10	1	2	9	42	1	2	9	1	0	0	0	0	0	1	0	0	1	0	0	0	EP	1	0	0	0	1.25	N/A	N/A	37.1	186/90	83	ID	4	0	0	0	1.25	N/A	N/A
816426	2017-09-20	89	F	7	1	home	0	1	7	7	3	0	N/A	0	3	N/A	N/A	1	0	0	0	0	0	1	1	0	0	0	0	0	EP	1	0	0	0	2	N/A	N/A	36.7	124/56	78	EP	1	0	8	0	2	N/A	N/A
1705642	2017-09-22	54	M	N/A	N/A	home	0	1	6	6	2	2	N/A	unknown	3	N/A	N/A	0	0	1	0	0	0	0	0	0	0	6	0	0	EP	1	0	5	10	2	N/A	N/A	37.3	119/73	96	EP	1	0	5	10	2	N/A	N/A
3795222	2017-09-23	66	F	1	1	home	0	1	1	1	1	13	N/A	7	0	N/A	N/A	1	0	0	0	0	0	1	0	0	0	1	0	unknown	EP	1	0	0	0	1	N/A	N/A	36	90/59	125	ID	1	0	0	0	2	N/A	N/A
3506858	2017-09-25	47	M	1	3	home	0	1	3	3	1	5	N/A	7	0	N/A	N/A	1	0	0	0	0	0	0	0	0	0	unknown	unknown	unknown	EP	1	0	0	0	2	N/A	N/A	37.6	131/60	85	ID	3	0	0	0	2	N/A	N/A
1755590	2017-10-01	50	M	N/A	N/A	home	1	1	2	2	1	1	N/A	5	0	N/A	N/A	0	0	0	0	0	0	0	0	0	0	1	0	unknown	EP	1	0	0	0	2	N/A	N/A	37	130/98	115	EP	1	0	0	0	2	N/A	N/A
3278300	2017-10-02	67	M	N/A	N/A	home	0	1	4	4	1	1	N/A	7	0	N/A	N/A	0	0	0	0	0	0	0	0	1	0	unknown	unknown	unknown	EP	1	0	0	0	2	N/A	N/A	36.5	148/73	91	EP	1	0	0	0	2	N/A	N/A
4017480	2017-10-03	58	M	8	0	home	0	1	8	8	1	1	5	7	10	11	N/A	1	0	0	0	0	0	1	0	1	0	0	0	0	EP	1	0	0	0	2	N/A	N/A	36.1	143/80	89	EP	1	0	0	0	2	N/A	N/A
4276876	2017-10-03	56	M	3	0	home	0	1	1	3	1	unknown	N/A	unknown	4	N/A	N/A	1	0	0	0	0	0	0	0	0	0	0	0	0	EP	1	0	0	0	2	N/A	N/A	37.4	138/92	100	EP	1	0	8	0	2	N/A	N/A
2018855	2017-11-28	62	M	1	2	home	0	1	2	2	1	1	N/A	5	0	N/A	N/A	1	0	0	0	0	0	0	0	0	0	0	0	unknown	EP	1	0	0	0	2	N/A	N/A	36.6	138/87	67	ID	1	0	0	0	2	N/A	N/A
4038732	2017-12-11	31	F	N/A	N/A	home	0	1	4	4	1	0	N/A	0	0	N/A	N/A	0	0	0	0	0	0	0	0	1	0	1	0	0	EP	1	0	0	0	2	N/A	N/A	37.2	131/75	120	EP	1	0	0	0	2	N/A	N/A
2018855	2017-12-14	62	M	N/A	N/A	home	0	1	3	3	1	1	N/A	7	0	N/A	N/A	0	0	0	0	0	0	0	0	0	0	unknown	unknown	unknown	EP	1	0	0	0	2	N/A	N/A	36.7	137/87	83	EP	1	0	0	0	2	N/A	N/A
4041874	2017-12-16	41	M	2	1	home	0	1	2	2	1	1	N/A	7	0	N/A	N/A	1	0	0	0	0	0	0	0	0	0	0	0	0	EP	1	0	0	10	2	N/A	N/A	36.8	162/102	83	EP	1	0	0	0	2	N/A	N/A
4291889	2017-12-24	20	M	N/A	N/A	home	0	1	3	3	1	1	N/A	7	0	N/A	N/A	0	0	0	0	0	0	0	0	0	0	0	0	0	EP	1	0	0	0	2	N/A	N/A	37.6	114/75	131	EP	1	0	0	0	2	N/A	N/A
4100687	2017-12-28	26	M	N/A	N/A	home	0	1	4	5	1	1	4	7	0	N/A	N/A	0	0	0	0	0	0	0	0	1	0	0	0	0	EP	1	0	0	0	2	N/A	N/A	36.9	120/63	91	EP	1	0	0	0	2	N/A	N/A
3226177	2017-12-29	58	M	N/A	N/A	home	0	1	2	2	1	1	N/A	5	0	N/A	N/A	0	0	0	0	0	0	0	0	1	0	0	0	unknown	EP	1	0	0	0	2	N/A	N/A	36.9	132/72	100	EP	1	0	0	0	2	N/A	N/A
3548317	2018-01-03	38	M	N/A	N/A	home	0	1	4	4	1	1	8	7	0	N/A	N/A	0	0	0	0	0	0	0	0	0	0	0	0	unknown	EP	3	0	0	0	2	N/A	N/A	unknown	unknown	unknown	EP	1	0	0	0	2	N/A	N/A
4295980	2018-01-10	21	M	N/A	N/A	home	0	1	3	3	1	1	4	7	0	N/A	N/A	0	0	0	0	0	0	0	0	0	0	0	0	0	EP	1	0	0	0	2	N/A	N/A	36.7	139/75	75	EP	1	0	8	0	2	100	N/A
3779687	2018-01-15	37	F	N/A	N/A	home	0	1	1	1	1	1	N/A	unknown	0	N/A	N/A	0	0	0	0	0	0	0	0	0	0	0	0	0	EP	1	0	0	0	2	N/A	N/A	36.7	124/72	83	EP	1	0	0	0	2	N/A	N/A
3264264	2018-01-16	53	M	8	0	home	0	1	8	8	1	1	N/A	7	3	N/A	N/A	1	0	0	0	0	0	0	0	0	0	unknown	unknown	unknown	EP	1	0	0	0	2	N/A	N/A	37	149/81	92	EP	1	0	5	0	2	N/A	N/A
883613	2018-01-18	46	M	N/A	N/A	home	1	1	2	2	1	4	N/A	unknown	0	N/A	N/A	0	0	0	0	0	0	0	0	0	0	0	0	unknown	EP	1	0	0	0	unknown	N/A	N/A	37.1	135/63	97	EP	1	0	0	0	unknown	N/A	N/A
4029876	2018-01-20	35	M	3	0	home	0	1	3	3	1	unknown	N/A	unknown	0	N/A	N/A	1	0	0	0	0	0	0	1	0	0	0	0	0	EP	1	0	5	0	2	N/A	N/A	36.7	132/74	84	EP	1	0	0	0	2	N/A	N/A
4247457	2018-01-28	31	F	1	4	home	0	1	4	4	1	unknown	N/A	unknown	1	N/A	N/A	1	0	0	0	0	0	0	0	0	0	1	5	0	EP	1	7	0	0	2	N/A	N/A	37.5	124/74	116	EP	3	0	0	0	2	N/A	N/A
989264	2018-02-01	70	F	1	1	home	0	1	1	1	1	3	5	unknown	0	N/A	N/A	1	0	0	0	0	0	1	1	0	0	0	0	unknown	EP	1	0	0	0	unknown	N/A	N/A	36.9	unknown	unknown	ID	3	0	5	0	unknown	N/A	N/A
2229669	2018-02-07	29	F	2	0	home	0	1	3	3	11	0	N/A	0	0	N/A	N/A	1	0	0	0	0	0	1	0	0	0	0	0	unknown	EP	1	0	0	0	2	N/A	N/A	36.6	138/80	99	EP	1	3	0	0	2	N/A	N/A
883613	2018-02-08	46	M	N/A	N/A	admit	0	1	6	6	1	0	N/A	unknown	0	N/A	N/A	0	0	0	0	1	0	0	0	0	0	0	0	unknown	EP	1	0	0	0	unknown	N/A	N/A	37.1	118/69	100	EP	1	0	5	0	unknown	N/A	N/A
4247457	2018-02-11	31	F	6	0	home	0	1	6	6	1	7	N/A	4	0	N/A	N/A	1	0	0	0	0	0	0	0	0	0	1	5	0	EP	1	0	0	0	2	N/A	N/A	37.8	120/70	111	EP	1	0	8	0	2	N/A	N/A
3093520	2018-02-25	63	M	N/A	N/A	home	0	1	2	2	1	unknown	N/A	unknown	2	N/A	N/A	0	0	0	0	0	0	0	0	0	0	0	0	unknown	EP	1	0	0	0	2	N/A	N/A	35.8	136/67	81	EP	1	0	0	0	2	N/A	N/A
4305678	2018-02-28	30	F	1	6	home	0	1	4	6	1	0	N/A	0	3	N/A	N/A	1	0	0	0	0	0	0	0	0	0	0	0	0	EP	1	0	0	0	2	N/A	N/A	36.5	128/68	94	ID	1	0	5	0	2	N/A	N/A
4307720	2018-03-10	18	F	N/A	N/A	home	0	1	3	3	1	1	N/A	unknown	0	N/A	N/A	0	0	0	0	0	6	6	0	1	0	0	0	0	EP	1	0	8	0	2	N/A	N/A	38	138/76	118	EP	1	0	0	0	2	N/A	N/A
3548317	2018-03-14	38	M	2	1	home	0	1	2	2	1	unknown	N/A	unknown	0	N/A	N/A	1	0	0	0	0	0	0	0	0	0	0	0	unknown	EP	1	0	0	0	2	N/A	N/A	36.8	131/76	115	EP	1	0	0	0	2	N/A	N/A
1226126	2018-03-19	36	F	1	2	home	0	5	3	3	5	2	N/A	21	0	N/A	N/A	1	0	1	0	0	0	1	0	0	0	0	0	0	EP	1	0	0	0	2	N/A	N/A	36.8	137/84	84	ID	1	0	0	0	2	N/A	N/A
4309611	2018-03-19	80	F	N/A	N/A	home	0	1	4	4	1	1	N/A	7	0	N/A	N/A	0	0	0	0	0	0	0	0	1	0	0	0	unknown	EP	1	0	5	0	2	N/A	N/A	36.5	153/92	84	EP	1	0	0	0	2	N/A	N/A
1669264	2018-03-20	79	F	N/A	N/A	home	0	1	3	3	1	2	N/A	unknown	0	N/A	N/A	0	0	0	0	0	0	0	0	0	0	unknown	unknown	unknown	EP	1	0	0	0	unknown	N/A	N/A	35.9	163/70	98	EP	3	0	0	0	unknown	N/A	N/A
3894840	2018-03-29	37	M	2	2	home	0	1	3	3	1	1	N/A	7	0	N/A	N/A	1	0	0	0	0	0	0	0	0	0	0	0	0	EP	1	0	0	0	2	N/A	N/A	unknown	123/76	132	EP	1	0	8	0	2	N/A	N/A
3277554	2018-03-31	54	M	N/A	N/A	admit	0	1	3	3	1	1	N/A	0	0	N/A	N/A	0	0	0	0	0	0	0	0	0	0	0	0	unknown	EP	3	0	8	0	2	N/A	N/A	37.8	139/86	104	EP	1	0	0	0	2	N/A	N/A
3983608	2018-03-31	76	F	4	1	home	0	1	4	4	1	1	N/A	7	0	N/A	N/A	1	0	0	0	0	0	0	0	0	0	0	0	0	EP	1	0	0	0	2	N/A	N/A	36.7	134/76	93	EP	1	0	0	0	2	N/A	N/A
1038523	2018-04-02	69	M	9	0	home	0	1	9	9	1	1	N/A	7	0	N/A	N/A	1	0	0	0	0	0	1	0	0	0	0	0	0	EP	1	0	0	0	2	N/A	N/A	36.3	185/86	112	EP	1	0	0	0	2	N/A	N/A
1367756	2018-04-02	49	M	N/A	N/A	home	0	1	3	3	1	1	N/A	unknown	3	N/A	N/A	0	0	0	0	0	0	0	0	0	0	0	0	unknown	EP	1	0	0	0	unknown	N/A	N/A	38.1	167/83	98	EP	1	0	8	0	unknown	N/A	N/A
1498382	2018-04-02	63	F	N/A	N/A	home	0	1	4	4	1	1	N/A	5	0	N/A	N/A	0	0	0	0	0	0	0	0	0	0	0	0	unknown	EP	1	0	0	0	2	N/A	N/A	36.7	185/89	92	EP	1	0	0	0	2	N/A	N/A
3616129	2018-04-02	26	M	5	0	home	0	1	5	5	1	0	N/A	0	2	N/A	N/A	1	0	0	0	0	0	0	0	0	0	0	0	unknown	EP	1	0	0	0	2	N/A	N/A	36.2	137/86	108	EP	1	0	0	0	2	N/A	N/A
2425557	2018-04-03	75	M	2	1	home	0	1	2	2	1	1	N/A	3	0	N/A	N/A	1	0	0	0	0	0	0	0	0	0	0	0	unknown	EP	1	0	0	0	2	N/A	N/A	36.1	161/72	73	EP	1	0	0	0	2	N/A	N/A
1544699	2018-04-04	52	F	N/A	N/A	home	0	1	4	4	1	0	N/A	0	0	N/A	N/A	0	0	0	0	0	0	0	0	0	0	4	0	unknown	EP	3	11	0	0	2	N/A	N/A	38.2	118/70	107	EP	1	0	0	10	2	N/A	N/A
1579336	2018-04-04	40	F	N/A	N/A	home	0	1	4	4	1	2	N/A	unknown	0	N/A	N/A	0	0	0	0	0	0	0	0	0	0	0	0	unknown	EP	1	0	0	0	unknown	N/A	N/A	37.4	131/74	115	EP	1	0	0	0	unknown	N/A	N/A
2383323	2018-04-04	36	M	N/A	N/A	home	0	1	6	6	1	1	N/A	10	0	N/A	N/A	0	0	0	0	0	0	0	0	0	0	0	0	unknown	EP	1	0	0	0	2	N/A	N/A	37.2	131/58	92	EP	1	0	0	0	2	N/A	N/A
3961785	2018-04-08	62	F	4	1	home	0	1	2	4	1	1	N/A	7	0	N/A	N/A	1	0	0	0	0	0	0	0	1	0	0	0	0	EP	1	0	5	0	2	N/A	N/A	37.1	160/75	90	EP	1	0	0	0	2	N/A	N/A
2392024	2018-04-09	75	M	6	1	home	0	1	6	6	1	8	N/A	14	4	N/A	N/A	1	0	0	0	0	0	1	0	0	0	0	0	unknown	EP	1	0	0	0	2	N/A	N/A	36.9	123/60	59	EP	1	0	0	0	2	N/A	N/A
2360789	2018-04-10	50	M	2	1	home	0	1	2	2	1	9	N/A	7	3	7	N/A	1	0	0	0	0	0	0	0	0	0	unknown	unknown	unknown	EP	1	3	0	0	2	N/A	N/A	37.5	155/72	116	EP	1	0	0	0	2	N/A	N/A
1690949	2018-04-11	55	M	4	1	home	0	1	4	4	1	1	3	unknown	0	N/A	N/A	1	0	0	0	0	0	0	0	0	0	unknown	unknown	unknown	EP	1	0	0	0	unknown	N/A	N/A	36.3	120/65	80	EP	1	0	5	0	unknown	N/A	N/A
3093669	2018-04-13	45	M	N/A	N/A	home	0	1	3	3	1	unknown	N/A	unknown	0	N/A	N/A	0	0	0	0	0	0	0	0	0	0	1	0	unknown	EP	1	0	0	0	2	N/A	N/A	37	130/78	103	EP	1	0	0	0	2	N/A	N/A
4305678	2018-04-15	30	F	4	0	home	0	1	2	4	1	5	N/A	7	0	N/A	N/A	1	0	0	0	0	0	0	0	0	0	0	0	0	EP	1	0	0	0	2	N/A	N/A	36.4	136/68	98	EP	1	0	0	0	2	N/A	N/A
3287763	2018-04-20	34	M	N/A	N/A	home	0	1	3	3	1	unknown	N/A	unknown	0	N/A	N/A	0	0	0	0	0	0	0	0	0	0	1	5	unknown	EP	1	0	0	0	2	N/A	N/A	36.9	143/85	106	EP	1	0	0	0	2	N/A	N/A
989264	2018-04-24	70	F	3	0	home	0	1	3	3	1	1	N/A	unknown	0	N/A	N/A	0	0	0	0	0	0	0	0	0	0	0	0	unknown	EP	9	0	0	0	400	N/A	N/A	37.4	186/108	94	EP	1	0	0	0	unknown	N/A	N/A
1604460	2018-04-25	57	M	5	2	home	0	1	6	6	1	1	N/A	unknown	0	N/A	N/A	1	0	0	0	0	0	1	1	0	1	unknown	unknown	unknown	EP	1	0	5	0	unknown	N/A	N/A	36.4	126/83	69	EP	1	0	0	0	unknown	N/A	N/A
3795222	2018-05-01	64	F	2	1	home	0	1	2	2	1	1	N/A	10	0	N/A	N/A	1	0	0	0	0	0	1	0	0	0	4	0	0	EP	3	0	0	0	1	N/A	N/A	37.6	136/63	92	EP	3	0	0	0	2	N/A	N/A
1228743	2018-05-04	56	M	3	1	home	0	1	3	3	6	1	N/A	7	2	N/A	N/A	1	0	0	1	0	0	1	0	0	0	0	0	0	EP	1	0	8	0	2	N/A	N/A	36.4	135/65	62	EP	1	0	0	0	2	N/A	N/A
3159639	2018-05-05	47	F	3	1	home	0	1	3	3	1	1	N/A	10	0	N/A	N/A	1	0	0	0	0	0	0	0	0	0	0	0	unknown	EP	1	0	0	0	2	N/A	N/A	36.7	134/61	98	EP	1	0	0	0	2	N/A	N/A
3994063	2018-05-08	60	F	N/A	N/A	home	0	1	1	1	11	0	N/A	0	0	N/A	N/A	0	0	0	0	0	0	0	0	0	0	1	5	unknown	EP	1	0	0	0	0	N/A	N/A	36.4	unknown	unknown	EP	0	0	0	0	0	N/A	N/A
4053851	2018-05-09	35	M	N/A	N/A	home	0	1	2	4	1	1	N/A	10	0	N/A	N/A	0	0	0	0	0	0	0	0	0	0	0	0	0	EP	1	0	0	0	2	N/A	N/A	36.6	134/82	94	EP	1	0	0	0	2	N/A	N/A
3616129	2018-05-13	26	M	4	3	home	0	1	6	6	1	8	14	10	2	N/A	N/A	1	0	0	0	0	0	0	0	0	0	0	0	unknown	EP	1	0	0	0	2	N/A	N/A	35	139/82	103	EP	1	0	0	0	2	N/A	N/A
1536222	2018-05-15	56	M	3	0	home	0	1	4	4	1	1	N/A	7	0	N/A	N/A	1	0	0	0	0	0	1	0	0	0	unknown	unknown	unknown	EP	1	0	0	0	2	N/A	N/A	36.3	120/67	86	EP	1	0	0	0	2	N/A	N/A
3387914	2018-05-19	49	F	2	1	home	0	1	2	2	1	unknown	N/A	unknown	0	N/A	N/A	1	0	0	0	0	0	0	0	0	0	0	0	unknown	EP	1	0	0	0	2	N/A	N/A	36.9	157/76	65	EP	1	0	0	0	2	N/A	N/A
3002547	2018-05-24	66	F	2	1	home	0	1	2	2	1	1	N/A	7	0	N/A	N/A	1	0	0	0	0	0	0	0	0	0	0	0	unknown	EP	1	0	0	0	2	N/A	N/A	38.2	117/58	81	EP	1	0	0	0	2	N/A	N/A
3226651	2018-05-24	59	F	N/A	N/A	home	0	1	6	6	1	unknown	N/A	unknown	0	N/A	N/A	0	0	0	0	0	0	0	0	0	0	0	0	unknown	EP	1	0	0	0	2	N/A	N/A	36.9	196/85	104	EP	1	0	0	0	2	N/A	N/A
1361178	2018-05-29	57	M	8	3	admit	0	1	10	10	7	0	N/A	unknown	0	N/A	N/A	1	0	0	0	0	0	1	0	1	0	0	0	unknown	EP	1	0	0	0	unknown	N/A	N/A	unknown	unknown	unknown	EP	1	0	0	0	unknown	N/A	N/A
1379005	2018-05-29	45	M	N/A	N/A	home	1	1	3	3	1	1	N/A	5	0	N/A	N/A	0	0	0	0	0	0	1	0	0	0	unknown	unknown	0	EP	1	0	0	0	2	N/A	N/A	37.5	189/107	97	EP	1	0	0	0	2	N/A	N/A
4324302	2018-06-03	47	M	N/A	N/A	home	1	1	1	1	1	3	N/A	7	0	N/A	N/A	0	0	0	0	0	0	0	0	0	0	0	0	0	EP	1	0	0	0	2	N/A	N/A	36.7	149/79	105	EP	1	0	0	0	2	N/A	N/A
4324342	2018-06-03	26	M	2	1	home	0	1	2	2	1	1	N/A	7	2	N/A	N/A	1	0	0	0	0	0	0	0	0	0	0	0	0	EP	1	0	0	0	2	N/A	N/A	37.1	144/68	64	EP	1	0	0	0	2	N/A	N/A
4324472	2018-06-04	69	M	1	1	home	0	1	1	1	1	1	N/A	7	0	N/A	N/A	1	0	0	0	0	0	0	0	0	0	0	0	0	EP	1	0	0	0	2	N/A	N/A	38.2	154/73	96	ID	1	0	0	0	2	N/A	N/A
2139498	2018-06-05	52	M	N/A	N/A	home	1	1	2	3	1	1	N/A	7	0	N/A	N/A	0	0	0	0	0	0	0	0	0	0	0	0	unknown	EP	1	0	8	0	2	N/A	N/A	36.5	115/74	110	EP	1	0	0	0	2	N/A	N/A
4252946	2018-06-06	59	F	N/A	N/A	home	0	1	3	3	1	1	N/A	7	0	N/A	N/A	0	0	0	0	0	0	0	0	0	0	0	0	0	EP	1	0	8	0	2	N/A	N/A	unknown	unknown	unknown	EP	1	0	0	0	2	N/A	N/A
1637949	2018-06-07	77	M	N/A	N/A	home	0	1	3	3	1	1	N/A	4	unknown	N/A	N/A	0	0	0	0	0	0	0	0	0	0	1	1	unknown	EP	1	0	0	0	2	N/A	N/A	37.1	185/85	74	EP	1	0	0	0	2	N/A	N/A
1585408	2018-06-08	56	M	N/A	N/A	home	1	1	3	3	1	1	N/A	unknown	0	N/A	N/A	0	0	0	0	0	0	0	0	0	0	0	0	unknown	EP	1	0	0	0	unknown	N/A	N/A	37.1	135/75	110	EP	3	0	0	0	unknown	N/A	N/A
3387914	2018-06-08	49	F	3	1	home	0	1	3	3	14	0	N/A	0	0	N/A	N/A	1	0	0	0	0	0	0	0	0	0	5	0	unknown	EP	1	0	8	0	2	N/A	N/A	36.9	160/72	63	EP	1	0	0	0	2	N/A	N/A
4210719	2018-06-08	29	M	N/A	N/A	home	0	1	4	4	1	2	N/A	5	0	N/A	N/A	0	0	0	0	0	0	0	0	0	0	0	0	0	EP	1	0	0	0	2	N/A	N/A	36.4	128/77	98	EP	1	0	5	0	1	N/A	N/A
3543251	2018-06-10	79	M	2	0	home	0	1	2	2	2	0	N/A	0	0	N/A	N/A	1	0	0	0	0	0	0	0	0	0	4	0	unknown	EP	1	0	0	0	2	N/A	N/A	36.3	152/67	65	EP	1	0	0	0	2	N/A	N/A
3816224	2018-06-10	78	F	N/A	N/A	home	0	1	4	4	1	1	N/A	7	0	N/A	N/A	0	0	0	0	0	0	0	0	0	0	0	0	unknown	EP	1	0	0	0	2	N/A	N/A	unknown	171/92	71	EP	1	0	0	0	2	N/A	N/A
3816224	2018-06-10	78	F	N/A	N/A	home	0	1	5	5	1	1	N/A	7	0	N/A	N/A	0	0	0	0	0	0	0	0	0	0	0	0	0	EP	3	0	0	0	2	N/A	N/A	37	171/92	71	EP	1	0	0	0	2	N/A	N/A
4326677	2018-06-13	31	M	N/A	N/A	home	0	1	2	2	1	1	N/A	7	0	N/A	N/A	0	0	0	0	0	0	0	0	0	0	0	0	0	EP	1	0	0	0	2	N/A	N/A	37.4	109/61	108	EP	1	0	0	0	2	N/A	N/A
1196248	2018-06-14	90	M	1	1	home	0	1	1	1	1	1	N/A	7	0	N/A	N/A	1	0	0	0	0	0	0	0	0	0	0	0	0	EP	0	0	0	0	2	N/A	N/A	36.4	144/63	57	ID	1	0	0	0	2	N/A	N/A
4295062	2018-06-15	19	F	N/A	N/A	home	0	1	2	2	1	unknown	N/A	unknown	2	N/A	N/A	0	0	0	0	0	0	0	0	0	0	0	0	0	EP	1	0	8	0	2	N/A	N/A	37.2	122/72	90	EP	1	0	0	0	2	N/A	N/A
3325514	2018-06-16	70	M	N/A	N/A	home	0	1	1	1	12	0	N/A	0	0	N/A	N/A	0	0	0	0	0	0	0	0	0	1	0	0	unknown	EP	1	0	0	0	2	N/A	N/A	37.6	173/104	98	EP	0	0	0	0	0	N/A	N/A
4328580	2018-06-22	55	M	N/A	N/A	home	0	1	4	4	1	1	N/A	7	0	N/A	N/A	0	0	0	0	0	0	0	0	0	0	0	0	0	EP	1	0	0	0	2	N/A	N/A	36.1	120/74	74	EP	1	0	0	0	2	N/A	N/A
884064	2018-06-24	85	F	2	3	home	0	1	4	4	1	1	N/A	unknown	0	N/A	N/A	1	0	0	0	0	0	0	0	0	0	0	0	unknown	EP	1	0	0	0	unknown	N/A	N/A	37	171/71	75	EP	1	0	0	0	unknown	N/A	N/A
1702523	2018-06-24	63	F	1	1	home	0	1	1	1	2	1	N/A	7	0	N/A	N/A	1	0	0	0	0	0	0	0	0	0	0	0	0	EP	1	0	0	0	2	N/A	N/A	36.6	unknown	66	ID	1	0	0	0	2	N/A	N/A
4168700	2018-06-24	29	F	2	3	home	0	1	4	4	1	1	N/A	10	2	N/A	N/A	1	0	0	0	0	0	0	0	1	0	0	0	0	EP	1	0	0	0	2	N/A	N/A	36.7	120/79	109	EP	1	0	0	0	2	N/A	N/A
4324008	2018-06-24	33	M	N/A	N/A	home	0	1	1	1	2	0	N/A	0	3	4	6	0	0	0	0	0	0	0	0	0	0	0	0	unknown	EP	1	0	0	0	2	N/A	N/A	36.5	130/83	100	EP	1	0	8	0	2	N/A	N/A
4328801	2018-06-24	29	M	3	0	home	1	1	3	3	1	1	N/A	7	0	N/A	N/A	1	0	0	0	0	0	0	0	0	0	1	0	0	EP	1	0	0	0	2	N/A	N/A	37.2	131/64	80	EP	1	0	0	0	2	N/A	N/A
3692162	2018-06-25	47	M	8	0	home	2	1	6	8	12	0	N/A	0	0	N/A	N/A	1	0	0	0	0	0	0	0	0	1	0	0	unknown	EP	0	0	0	0	2	N/A	N/A	36.4	unknown	unknown	EP	1	0	0	0	2	N/A	N/A
3692162	2018-06-25	43	M	N/A	N/A	home	1	1	1	1	1	unknown	N/A	unknown	3	N/A	N/A	0	0	0	0	0	0	0	0	0	0	0	0	unknown	EP	1	0	0	0	2	N/A	N/A	36.4	171/91	84	EP	1	0	0	0	2	N/A	N/A
4158306	2018-06-25	77	F	N/A	N/A	home	0	1	3	3	12	1	N/A	unknown	0	N/A	N/A	0	0	0	0	0	0	0	0	0	1	0	0	0	EP	1	0	0	0	2	N/A	N/A	36.9	155/87	98	EP	1	0	0	0	2	N/A	N/A
174730	2018-06-26	69	M	1	4	home	0	1	4	4	1	1	N/A	unknown	3	N/A	N/A	1	0	0	0	0	0	0	0	0	0	unknown	unknown	unknown	EP	1	0	0	0	2	N/A	N/A	36.9	141/86	88	ID	1	0	0	0	unknown	N/A	N/A
2053923	2018-06-27	55	M	N/A	N/A	home	0	1	2	2	1	1	N/A	unknown	0	N/A	N/A	0	0	0	0	0	0	0	0	1	0	0	0	unknown	EP	1	0	0	0	2	N/A	N/A	36.7	120/76	81	EP	1	0	0	0	2	N/A	N/A
4038349	2018-06-27	24	F	1	1	home	0	1	1	1	1	1	N/A	7	0	N/A	N/A	1	0	0	0	0	0	0	0	0	0	0	0	0	EP	1	0	0	0	2	N/A	N/A	36.8	148/67	108	ID	1	0	0	0	2	N/A	N/A
1410844	2018-07-04	76	F	1	1	home	1	1	1	1	7	1	N/A	unknown	0	N/A	N/A	1	0	0	0	0	0	0	0	0	0	0	0	unknown	EP	1	0	0	0	2	N/A	N/A	36.8	130/68	84	ID	1	0	0	0	2	N/A	N/A
3725917	2018-07-07	68	M	3	2	home	0	1	4	4	1	0	N/A	0	0	N/A	N/A	1	0	0	0	0	0	0	0	0	0	0	0	unknown	EP	1	0	8	0	2	N/A	N/A	38.3	176/86	101	EP	1	0	0	0	2	N/A	N/A
4331849	2018-07-09	34	F	2	1	home	0	1	2	2	1	1	3	7	0	N/A	N/A	1	0	0	0	0	0	0	0	0	0	0	0	0	EP	1	0	0	0	2	N/A	N/A	38.1	113/75	99	EP	1	0	0	0	2	N/A	N/A
4175718	2018-07-12	53	M	N/A	N/A	home	0	1	4	4	1	unknown	N/A	unknown	2	N/A	N/A	0	0	0	0	0	0	0	0	0	0	0	0	unknown	EP	1	0	8	0	2	N/A	N/A	36.7	136/87	95	EP	1	0	8	0	2	N/A	N/A
4168700	2018-07-17	29	F	1	3	home	0	1	3	3	1	7	N/A	7	2	N/A	N/A	1	0	0	0	0	0	1	0	0	0	0	0	0	EP	1	0	0	0	2	N/A	N/A	36.4	133/49	85	ID	1	0	0	0	2	N/A	N/A
1196248	2018-07-19	90	M	7	0	home	0	1	7	7	1	1	N/A	5	0	N/A	N/A	1	0	0	0	0	0	0	0	0	0	0	0	0	EP	1	0	0	0	2	N/A	N/A	36.5	116/61	61	EP	1	0	0	0	2	N/A	N/A
1328229	2018-07-20	58	F	3	1	home	0	1	3	3	15	0	N/A	0	0	N/A	N/A	1	0	1	0	0	0	1	0	0	0	5	0	0	EP	1	0	0	0	2	N/A	N/A	unknown	144/81	92	EP	1	0	0	0	2	N/A	N/A
2227932	2018-07-20	83	M	3	4	home	0	1	5	6	1	1	N/A	5	5	N/A	N/A	1	0	0	0	0	0	1	0	1	0	1	1	unknown	EP	1	0	0	0	2	N/A	N/A	36.5	132/67	73	EP	1	0	0	0	2	N/A	N/A
3994576	2018-07-21	29	F	N/A	N/A	home	0	1	3	3	1	1	N/A	4	0	N/A	N/A	0	0	0	0	0	0	0	0	0	0	0	0	0	EP	1	0	0	0	2	N/A	N/A	36.7	150/100	100	EP	1	0	0	0	2	N/A	N/A
3097547	2018-07-22	39	M	N/A	N/A	home	0	1	2	2	1	unknown	N/A	unknown	0	N/A	N/A	0	0	0	0	0	0	0	0	0	0	0	0	unknown	EP	1	0	0	0	2	N/A	N/A	36	135/80	100	EP	1	0	5	0	2	N/A	N/A
3552192	2018-07-24	51	M	3	4	home	0	1	6	6	1	9	N/A	7	4	N/A	N/A	1	0	0	0	0	0	1	0	1	0	2	0	unknown	EP	1	0	0	0	1.25	N/A	N/A	36.6	unknown	unknown	EP	15	0	0	0	600	N/A	N/A
4335195	2018-07-24	39	M	N/A	N/A	home	0	1	2	2	1	unknown	N/A	unknown	0	N/A	N/A	0	0	0	0	0	0	0	0	0	0	0	0	0	EP	1	0	0	0	2	N/A	N/A	37.6	122/62	114	EP	1	0	0	0	2	N/A	N/A
3176064	2018-07-25	78	F	N/A	N/A	admit	0	1	1	1	1	0	N/A	0	0	N/A	N/A	0	0	0	0	1	0	0	0	0	0	0	0	unknown	EP	1	0	0	0	2	N/A	N/A	36.7	179/76	82	EP	1	0	0	0	2	N/A	N/A
2139934	2018-07-26	64	F	N/A	N/A	home	0	1	2	2	1	1	N/A	5	0	N/A	N/A	0	0	0	0	0	0	0	0	0	0	0	0	unknown	EP	1	0	0	0	2	N/A	N/A	37.1	179/74	85	EP	1	0	0	0	2	N/A	N/A
3065074	2018-07-29	55	F	N/A	N/A	home	0	1	4	4	1	1	N/A	7	0	N/A	N/A	0	0	0	0	0	0	0	0	0	0	1	0	unknown	EP	1	0	0	0	2	N/A	N/A	37	125/62	89	EP	1	0	0	0	2	N/A	N/A
3213541	2018-07-29	58	M	N/A	N/A	home	0	1	4	4	1	1	N/A	10	0	N/A	N/A	0	0	0	0	0	0	0	0	0	0	0	0	unknown	EP	1	0	0	0	2	N/A	N/A	36.7	136/82	112	EP	1	0	0	0	2	N/A	N/A
2453685	2018-08-03	33	M	N/A	N/A	home	0	1	2	2	1	5	N/A	5	0	N/A	N/A	0	0	0	0	0	0	0	0	0	0	1	5	unknown	EP	1	0	8	0	2	N/A	N/A	36.6	137/85	80	EP	1	0	0	0	2	N/A	N/A
3845629	2018-08-06	87	M	4	0	home	0	1	4	4	1	1	N/A	5	0	N/A	N/A	1	0	0	0	0	0	0	0	1	0	1	0	unknown	EP	1	0	0	0	2	N/A	N/A	37.3	144/66	104	EP	1	0	0	0	2	N/A	N/A
3845629	2018-08-06	87	M	4	0	home	0	1	4	4	1	1	N/A	5	0	N/A	N/A	1	0	0	0	0	0	0	0	1	0	0	0	0	EP	1	0	0	0	2	N/A	N/A	37.3	144/66	104	EP	1	0	0	0	2	N/A	N/A
2343708	2018-08-08	79	M	N/A	N/A	home	0	1	3	3	1	1	N/A	unknown	unknown	N/A	N/A	0	0	0	0	0	0	0	0	1	0	0	0	unknown	EP	1	0	0	0	2	N/A	N/A	36.8	144/78	89	EP	1	0	0	0	2	N/A	N/A
3263309	2018-08-09	41	M	N/A	N/A	admit	0	1	1	1	1	0	N/A	0	0	N/A	N/A	0	0	0	0	0	0	0	0	0	0	0	0	unknown	EP	1	0	0	0	2	N/A	N/A	38.8	144/83	93	EP	1	3	0	0	2	N/A	N/A
4338692	2018-08-10	28	M	N/A	N/A	home	0	1	2	3	1	unknown	N/A	unknown	2	N/A	N/A	0	0	0	0	0	0	0	1	0	0	0	0	0	EP	1	0	0	10	2	N/A	N/A	37.1	122/84	85	EP	1	0	0	0	2	N/A	N/A
3306547	2018-08-16	84	M	N/A	N/A	home	0	1	4	4	1	1	N/A	5	0	N/A	N/A	0	0	0	0	0	0	0	0	0	0	0	0	unknown	EP	1	0	0	0	2	N/A	N/A	37.6	156/71	76	EP	1	0	0	0	2	N/A	N/A
4324472	2018-08-19	69	M	1	3	home	1	1	3	3	1	1	N/A	7	0	N/A	N/A	1	0	0	0	0	0	0	0	0	0	0	0	0	EP	4	0	0	0	2	N/A	N/A	38.6	182/84	112	ID	1	0	0	0	2	N/A	N/A
1228743	2018-08-22	56	M	1	5	home	0	1	5	5	1	1	N/A	1	10	N/A	N/A	1	0	0	0	0	0	2	0	0	0	0	0	0	EP	3	0	0	0	2	N/A	N/A	36.5	150/78	82	ID	1	0	0	0	2	N/A	N/A
4341554	2018-08-24	31	M	5	1	home	0	1	5	5	1	1	N/A	7	0	N/A	N/A	1	0	0	0	0	0	0	0	0	0	0	0	0	EP	1	0	0	0	2	N/A	N/A	36.6	131/87	76	EP	1	0	0	0	2	N/A	N/A
3161593	2018-08-25	69	M	N/A	N/A	home	0	1	4	4	1	1	N/A	5	0	N/A	N/A	0	0	0	0	0	0	0	0	0	0	unknown	unknown	unknown	EP	1	0	0	0	2	N/A	N/A	36.8	146/69	88	EP	1	0	0	0	2	N/A	N/A
1637949	2018-08-30	77	M	N/A	N/A	home	0	1	4	4	1	1	N/A	4	0	N/A	N/A	0	0	0	0	0	0	0	0	0	0	1	1	unknown	EP	1	0	0	0	2	N/A	N/A	36.7	184/80	72	EP	1	0	0	0	2	N/A	N/A
3889932	2018-08-31	64	F	N/A	N/A	home	0	1	4	5	1	0	N/A	0	0	N/A	N/A	0	0	0	0	0	0	0	0	0	0	0	0	0	EP	1	0	0	0	2	N/A	N/A	37	128/74	72	EP	1	0	0	0	2	N/A	N/A
1496103	2018-09-01	86	M	N/A	N/A	home	0	1	2	2	1	1	N/A	7	0	N/A	N/A	0	0	0	0	0	0	0	0	0	0	0	0	unknown	EP	1	0	0	0	2	N/A	N/A	37.1	107/72	96	EP	1	0	0	0	2	N/A	N/A
4171125	2018-09-01	38	M	1	0	admit	0	1	1	1	1	0	N/A	0	unknown	N/A	N/A	1	0	0	0	0	0	0	0	0	0	0	0	1	EP	1	0	0	0	2	N/A	N/A	unknown	unknown	unknown	ID	1	4	0	0	unknown	N/A	N/A
4324472	2018-09-01	69	M	N/A	N/A	home	0	1	3	3	1	1	N/A	6	0	N/A	N/A	0	0	0	0	0	0	0	0	0	0	0	0	0	EP	1	0	0	0	2	N/A	N/A	36.9	168/82	83	EP	1	0	0	0	2	N/A	N/A
174730	2018-09-06	69	M	1	3	home	0	1	3	3	1	1	N/A	7	3	N/A	N/A	1	0	0	0	0	0	0	0	0	0	0	0	unknown	EP	1	0	0	0	2	N/A	N/A	36.9	141/86	88	ID	1	0	0	0	2	N/A	N/A
1110653	2018-09-07	62	M	N/A	N/A	home	0	1	3	3	1	6	N/A	unknown	0	N/A	N/A	0	0	0	0	0	0	0	0	0	0	0	0	unknown	EP	1	0	0	0	2	N/A	N/A	37.9	132/75	114	EP	1	0	0	0	2	N/A	N/A
3002547	2018-09-12	67	F	N/A	N/A	home	0	1	2	2	1	1	N/A	7	0	N/A	N/A	0	0	0	0	0	0	0	0	0	0	0	0	unknown	EP	1	0	0	0	2	N/A	N/A	38.4	111/53	99	EP	1	0	0	0	2	N/A	N/A
3665553	2018-09-14	40	F	6	2	home	0	1	7	7	1	11	N/A	7	0	N/A	N/A	1	0	0	0	0	0	1	1	0	0	0	0	unknown	EP	1	0	0	0	2	N/A	N/A	37.3	122/76	87	EP	1	0	0	0	2	N/A	N/A
4171125	2018-09-18	38	M	N/A	N/A	home	0	1	2	2	1	0	N/A	0	0	N/A	N/A	0	0	0	0	0	0	1	0	0	0	0	0	1	EP	1	0	5	0	2	2	N/A	36.7	118/72	102	EP	1	0	0	10	2	N/A	N/A
1765670	2018-09-25	40	F	N/A	N/A	home	0	1	3	3	1	1	N/A	5	0	N/A	N/A	0	0	0	0	0	0	0	0	0	0	0	0	unknown	EP	1	0	0	0	2	N/A	N/A	37.4	186/108	94	EP	1	0	0	0	2	N/A	N/A
4052034	2018-10-06	24	F	N/A	N/A	home	0	1	3	3	1	1	N/A	5	0	N/A	N/A	0	0	0	0	0	0	0	0	0	0	0	0	0	EP	1	0	8	0	2	N/A	N/A	37.2	122/80	125	EP	1	0	0	0	2	N/A	N/A
4210719	2018-10-06	29	M	N/A	N/A	home	0	1	1	1	1	4	N/A	10	0	N/A	N/A	0	0	0	0	0	0	0	0	0	0	0	0	0	EP	1	0	0	0	2	N/A	N/A	36.5	120/81	96	EP	1	0	8	0	2	N/A	N/A
2022417	2018-10-21	44	F	N/A	N/A	home	0	1	2	4	1	1	N/A	5	0	N/A	N/A	0	0	0	0	0	0	0	0	0	0	1	1	unknown	EP	1	0	0	0	2	N/A	N/A	36.4	unknown	unknown	EP	1	0	0	0	2	N/A	N/A
434057	2018-10-24	83	F	5	1	home	0	1	5	5	2	1	N/A	5	0	N/A	N/A	1	0	0	0	0	0	0	0	0	0	1	5	0	EP	9	0	0	0	2	N/A	N/A	36.2	131/70	96	EP	1	0	0	0	2	N/A	N/A
4276487	2018-10-25	38	M	2	7	home	0	1	7	7	1	1	2	7	9	N/A	N/A	1	0	0	0	0	0	0	0	0	0	0	0	0	EP	1	0	0	0	2	N/A	N/A	37	119/59	66	ID	1	0	5	0	2	N/A	N/A
																															Day 0											Day 1
[truncated: 102 more columns]

## Sheet: General Data Set
MRN	Date	Age	Gender	ID Consult	Day of ID consult	days on opat after ID consult	D/C	Returned within one month	initial Diagnosis	Longest consecutive days	total days	Final Diagnosis	DC perscription	2nd DC perscription	days	Ordering Physicians	Culture	2nd culture organism	3rd culture organism	ID Consult2	Plastic Consult	Vascular Consult	Internal Medicine Consult	Ortho Consult	Follow up	Ordering physician	X-Ray	U/S	CT	Allergy	2nd allergy	AMA
174730	2018-06-26	69	M	yes	1	4	home	No	1	4	4	1	1	N/A	unknown	ID	1	0	0	Yes	No	No	No	No	0		0	0	0	0	0	unknown
174730	2018-09-06	69	M	yes	1	3	home	No	1	3	3	1	1	N/A	7	ID	3	0	0	No	No	No	No	No	0		0	0	0	0	0	unknown
416580	2017-08-27	76	F	no	0	N/A	admit	No	1	1	1	1	0	N/A	0	ID	6	0	0	No	No	No	Yes	No	1	EP	0	1	0	0	0	unknown
434057	2018-10-24	83	F	yes	5	1	home	No	1	5	5	2	1	N/A	5	ID	0	0	0	Yes	No	No	No	No	0	EP	0	0	0	1	5	0
816426	2017-09-20	89	F	yes	7	1	home	No	1	7	7	3	0	N/A	0	ID	3	0	0	Yes	No	No	No	No	1	EP	1	0	0	0	0	0
883613	2018-01-18	46	M	no	0	N/A	home	Yes	1	2	2	1	4	N/A	unknown	0	0	0	0	No	No	No	No	No	0		0	0	0	0	0	unknown
883613	2018-02-08	46	M	no	0	N/A	admit	No	1	6	6	1	0	N/A	unknown	0	0	0	0	No	No	No	Yes	No	0	EP	1	0	0	0	0	unknown
884064	2018-06-24	85	F	yes	2	1	home	No	1	4	4	1	1	N/A	unknown	0	0	0	0	Yes	No	No	No	No	0	EP	0	1	0	0	0	unknown
927246	2016-12-23	47	M	no	0	N/A	admit	No	1	4	4	1	0	N/A	unknown	0	0	0	0	No	No	No	No	No	0		0	0	0	0	0	unknown
989264	2018-02-01	70	F	yes	1	1	home	No	1	1	1	1	3	5	unknown	0	0	0	0	Yes	No	No	No	No	1	ID	1	0	0	0	0	unknown
989264	2018-04-24	70	F	yes	1	0	home	No	1	3	3	1	1	N/A	unknown	ID	2	0	0	No	No	No	No	No	0		0	0	0	0	0	unknown
1038523	2018-04-02	69	M	yes	9	0	home	No	1	9	9	1	1	N/A	7	0	0	0	0	Yes	No	No	No	No	1		0	0	0	0	0	0
1055538	2017-06-07	71	M	yes	8	1	home	Yes	1	8	8	1	0	N/A	0	0	0	0	0	Yes	No	No	No	No	0		0	0	0	0	0	0
1055538	2017-07-28	71	M	no	0	N/A	home	No	1	6	6	1	1	N/A	unknown	0	0	0	0	No	No	No	No	No	0	EP	0	1	0	0	0	0
1110653	2018-09-07	62	M	no	0	N/A	home	No	1	3	3	1	1	N/A	7	0	0	0	0	No	No	No	No	No	0		0	0	0	0	0	unknown
1154873	2017-06-08	65	M	no	0	N/A	home	No	1	6	6	1	2	N/A	unknown	0	0	0	0	No	No	No	No	No	0		0	0	0	0	0	unknown
1196248	2018-06-14	90	M	yes	1	1	home	No	1	1	1	1	1	N/A	7	0	0	0	0	Yes	No	No	No	No	0		0	0	0	0	0	0
1196248	2018-07-19	90	M	yes	7	0	home	No	1	7	7	1	6	N/A	5	0	0	0	0	Yes	No	No	No	No	0		0	0	0	0	0	0
1226126	2018-03-19	36	F	yes	1	2	home	No	5	3	3	5	2	N/A	21	ID	1	0	0	Yes	Yes	No	No	No	1		0	0	0	0	0	0
1228743	2018-08-22	56	M	yes	1	5	home	No	1	5	5	1	1	N/A	1	ID	10	0	0	Yes	No	No	No	No	2		0	0	0	0	0	0
1228743	2018-05-04	56	M	yes	3	1	home	No	1	3	3	6	1	N/A	7	ID	2	0	0	Yes	No	Yes	No	No	1		0	0	0	0	0	0
1271207	2017-03-19	55	F	yes	4	0	home	No	1	4	4	1	0	N/A	0	ID	6	0	0	No	No	No	No	No	0	ID	0	1	0	1	5	unknown
1271207	2017-01-03	55	F	yes	2	0	admit	No	1	2	2	1	0	N/A	0	0	0	0	0	Yes	No	No	No	No	0	ID	0	1	0	1	5	unknown
1328229	2018-07-20	58	F	yes	3	1	home	No	1	3	3	15	0	N/A	0	0	0	0	0	Yes	Yes	No	No	No	1	EP	0	1	0	5	0	0
1361178	2018-05-29	57	M	yes	8	3	admit	No	1	10	10	7	0	N/A	unknown	0	0	0	0	Yes	No	No	No	No	1	ID	1	1	0	0	0	unknown
1367756	2018-04-02	49	M	no	0	N/A	home	No	1	3	3	1	1	N/A	unknown	ID	3	0	0	No	No	No	No	No	0		0	0	0	0	0	unknown
1379005	2018-05-29	45	M	yes	3	0	home	Yes	1	3	3	1	1	N/A	5	0	0	0	0	No	No	No	No	No	1		0	0	0	unknown	unknown	0
1410844	2018-07-04	76	F	yes	1	1	home	Yes	1	1	1	7	1	N/A	unknown	0	0	0	0	Yes	No	No	No	Yes	0		0	0	0	0	0	unknown
1422935	2016-12-20	70	M	no	0	N/A	admit	No	1	8	8	1	0	N/A	unknown	0	0	0	0	No	No	No	No	No	0		0	0	0	1	1	unknown
1471822	2016-12-13	63	M	no	0	N/A	home	No	1	1	4	1	0	N/A	unknown	0	0	0	0	No	No	No	No	No	0		0	0	0	0	0	unknown
1471822	2016-12-13	64	M	yes	2	0	home	No	1	2	2	1	1	N/A	unknown	0	0	0	0	Yes	No	No	No	No	1		0	0	0	5	5	unknown
1494834	2017-02-10	67	M	no	0	N/A	home	No	1	7	7	1	1	N/A	unknown	0	0	0	0	No	No	No	No	No	0		0	0	0	0	0	unknown
1496103	2018-09-01	86	M	no	0	N/A	home	No	1	2	2	1	1	N/A	7	0	0	0	0	No	No	No	No	No	0		0	0	0	0	0	unknown
1498382	2018-04-02	63	F	no	0	N/A	home	No	1	4	4	1	1	N/A	5	0	0	0	0	No	No	No	No	No	0		0	0	0	0	0	unknown
1520412	2016-12-30	63	F	no	0	N/A	home	No	1	4	4	1	4	N/A	unknown	0	0	0	0	No	No	No	No	No	0		0	1	0	0	0	unknown
1536222	2018-05-15	56	M	yes	3	0	home	No	1	4	4	1	1	N/A	7	0	0	0	0	Yes	No	No	No	No	1		0	0	0	unknown	unknown	unknown
1544699	2018-04-04	52	F	no	0	N/A	home	No	1	4	4	1	0	N/A	0	0	0	0	0	No	No	No	No	No	0		0	0	0	4	0	unknown
1579336	2018-04-04	40	F	no	0	N/A	home	No	1	4	4	1	2	N/A	unknown	0	0	0	0	No	No	No	No	No	0		0	0	0	0	0	unknown
1585408	2018-06-08	56	M	no	0	N/A	home	Yes	1	3	3	1	1	N/A	unknown	0	0	0	0	No	No	No	No	No	0		0	0	0	0	0	unknown
1585408	2017-01-13	56	M	yes	1	0	home	No	2	1	1	8	0	N/A	unknown	0	0	0	0	No	No	No	No	No	0		0	0	0	1	1	unknown
1604460	2018-04-25	57	M	yes	5	2	home	No	1	6	6	1	1	N/A	unknown	0	0	0	0	Yes	No	No	No	No	1		1	0	1	unknown	unknown	unknown
1613992	2017-05-28	79	F	no	0	N/A	home	No	1	7	7	1	0	N/A	0	0	0	0	0	No	No	No	No	No	0		0	0	0	0	0	unknown
1621396	2017-01-13	36	F	no	0	N/A	home	No	1	4	4	1	1	N/A	5	0	0	0	0	No	No	No	No	No	0		0	0	0	0	0	unknown
1627098	2017-06-01	58	M	no	0	N/A	home	No	10	5	5	1	1	N/A	7	0	0	0	0	No	No	No	No	No	0		1	0	0	0	0	unknown
1637949	2018-06-07	77	M	no	0	N/A	home	No	1	3	3	1	1	N/A	4	ID	unknown	0	0	No	No	No	No	No	0		0	0	0	1	1	unknown
1637949	2018-08-30	77	M	no	0	N/A	home	No	1	4	4	1	1	N/A	4	0	0	0	0	No	No	No	No	No	0		0	0	0	1	1	unknown
1638071	2017-03-11	80	M	no	0	N/A	home	Yes	1	3	3	1	1	N/A	unknown	0	0	0	0	No	No	No	No	No	0		0	0	0	unknown	unknown	unknown
1638071	2017-04-18	80	M	no	0	N/A	home	No	1	2	2	1	1	N/A	unknown	0	0	0	0	No	No	No	No	No	0		0	0	0	0	0	unknown
1638071	2017-05-22	81	M	no	0	N/A	home	No	1	2	2	1	1	N/A	3	0	0	0	0	No	No	No	No	No	0		0	0	0	0	0	unknown
1669264	2018-03-20	79	F	no	0	N/A	home	No	1	3	3	1	2	N/A	unknown	0	0	0	0	No	No	No	No	No	0		0	0	0	unknown	unknown	unknown
1690949	2018-04-11	55	M	yes	4	1	home	No	1	4	4	1	1	3	unknown	0	0	0	0	Yes	No	No	No	No	0		0	0	0	unknown	unknown	unknown
1702523	2018-06-24	63	F	yes	1	1	home	No	1	1	1	2	1	N/A	7	0	0	0	0	Yes	No	No	No	No	0		0	0	0	0	0	0
1705642	2017-09-22	54	M	no	0	N/A	home	No	1	6	6	2	2	N/A	unknown	ID	3	0	0	No	Yes	No	No	No	0		0	0	0	6	0	0
1718279	2017-04-05	57	F	no	0	N/A	home	No	1	3	3	1	1	N/A	unknown	0	0	0	0	No	No	No	No	No	0		0	0	0	0	0	unknown
1736596	2017-09-09	23	F	no	0	N/A	home	Yes	1	2	2	1	1	N/A	4	0	0	0	0	No	No	No	No	No	0		0	0	0	0	0	unknown
1736596	2017-09-09	23	F	no	0	N/A	home	No	1	2	2	9	4	N/A	10	0	0	0	0	No	No	No	No	No	0		0	0	0	0	0	unknown
1755590	2017-10-01	50	M	no	0	N/A	home	Yes	1	2	2	1	1	N/A	5	0	0	0	0	No	No	No	No	No	0		0	0	0	1	0	unknown
1765670	2018-09-25	40	F	no	0	N/A	home	No	1	3	3	1	1	N/A	5	0	0	0	0	No	No	No	No	No	0		0	0	0	0	0	unknown
1765810	2017-01-29	45	M	no	0	N/A	home	No	1	2	2	1	1	N/A	7	ID	2	0	0	No	No	No	No	No	0		0	0	0	unknown	unknown	unknown
1766857	2017-05-24	86	F	yes	5	1	home	No	1	5	5	2	0	N/A	0	0	0	0	0	Yes	No	No	No	No	0		0	0	0	0	0	0
1766857	2017-06-26	86	F	no	0	N/A	home	No	1	5	5	2	0	N/A	0	0	0	0	0	No	No	No	No	No	0		0	0	0	0	0	unknown
1782344	2016-11-06	48	M	yes	1	0	home	No	1	1	1	1	0	N/A	unknown	0	0	0	0	Yes	No	No	No	No	1		0	0	0	0	0	unknown
1782344	2017-07-30	48	M	no	0	N/A	home	No	1	2	4	1	1	N/A	unknown	0	0	0	0	No	No	No	No	No	0		0	0	0	1	1	unknown
1801958	2017-09-11	51	M	no	0	N/A	home	Yes	1	3	3	1	1	N/A	7	0	0	0	0	No	No	No	No	No	0		0	0	0	0	0	unknown
2014211	2017-06-09	56	M	no	0	N/A	home	No	1	4	4	1	1	N/A	4	0	0	0	0	No	No	No	No	No	0		0	0	0	0	0	unknown
2018855	2017-11-28	62	M	yes	1	2	home	No	1	2	2	1	1	N/A	5	0	0	0	0	Yes	No	No	No	No	0		0	0	0	0	0	unknown
2018855	2017-12-14	62	M	no	0	N/A	home	No	1	3	3	1	1	N/A	7	0	0	0	0	No	No	No	No	No	0		0	0	0	unknown	unknown	unknown
2022417	2018-10-21	44	F	no	0	N/A	home	No	1	2	4	1	1	N/A	5	0	0	0	0	No	No	No	No	No	0		0	0	0	1	1	unknown
2023556	2017-03-12	59	M	no	0	N/A	home	No	1	8	8	1	1	2	7	ID	3	4	0	No	No	No	No	No	0		0	0	0	unknown	unknown	unknown
2053923	2018-06-27	55	M	no	0	N/A	home	No	1	2	2	1	1	N/A	unknown	0	0	0	0	No	No	No	No	No	0		0	1	0	0	0	unknown
2139498	2018-06-05	52	M	no	0	N/A	home	Yes	1	2	3	1	1	N/A	7	0	0	0	0	No	No	No	No	No	0		0	0	0	0	0	unknown
2139934	2018-07-26	64	F	no	0	N/A	home	No	1	2	2	1	1	N/A	5	0	0	0	0	No	No	No	No	No	0		0	0	0	0	0	unknown
2227932	2018-07-20	83	M	yes	3	4	home	No	1	5	6	1	1	N/A	5	ID	5	0	0	Yes	No	No	No	No	1		0	1	0	1	1	unknown
2229669	2018-02-07	29	F	yes	2	0	home	No	1	3	3	11	0	N/A	0	0	0	0	0	Yes	No	No	No	No	1		0	0	0	0	0	unknown
2343708	2018-08-08	79	M	no	0	N/A	home	No	1	3	3	1	1	N/A	unknown	ID	unknown	0	0	No	No	No	No	No	0		0	1	0	0	0	unknown
2360789	2018-04-10	50	M	yes	2	1	home	No	1	2	2	1	9	N/A	7	ID	3	7	0	Yes	No	No	No	No	0		0	0	0	unknown	unknown	unknown
2381183	2017-01-03	32	F	no	0	N/A	home	No	1	3	3	1	2	N/A	5	0	0	0	0	No	No	No	No	No	0		0	0	0	0	0	unknown
2383323	2018-04-04	36	M	no	0	N/A	home	No	1	6	6	1	1	N/A	10	0	0	0	0	No	No	No	No	No	0		0	0	0	0	0	unknown
2391945	2017-07-16	68	M	no	0	N/A	home	No	1	7	7	1	1	N/A	14	ID	8	0	0	No	No	No	No	No	1		0	0	0	1	5	unknown
2391945	2017-01-03	67	M	no	0	N/A	home	No	1	5	5	1	1	N/A	8	0	0	0	0	No	No	No	No	No	0		0	0	0	0	0	unknown
2392024	2018-04-09	75	M	yes	6	1	home	No	1	6	6	1	8	N/A	14	ID	4	0	0	Yes	No	No	No	No	1		0	0	0	0	0	unknown
2425557	2018-04-03	75	M	yes	2	1	home	No	1	2	2	1	1	N/A	3	0	0	0	0	Yes	No	No	No	No	0		0	0	0	0	0	unknown
2453685	2018-08-03	33	M	no	0	N/A	home	No	1	2	2	1	5	N/A	5	0	0	0	0	No	No	No	No	No	0		0	0	0	1	5	unknown
3002079	2017-07-09	57	F	no	0	N/A	home	No	1	3	3	1	7	N/A	0	0	0	0	0	No	No	No	No	No	0		0	0	0	0	0	unknown
3002547	2016-12-26	66	F	no	0	N/A	home	No	1	1	1	1	1	N/A	10	0	0	0	0	No	No	No	No	No	0		0	0	0	0	0	unknown
3002547	2018-05-24	66	F	yes	2	1	home	No	1	2	2	1	1	N/A	7	0	0	0	0	Yes	No	No	No	No	0		0	0	0	0	0	unknown
3002547	2018-09-12	67	F	no	0	N/A	home	No	1	2	2	1	1	N/A	7	0	0	0	0	No	No	No	No	No	0		0	0	0	0	0	unknown
3029991	2017-01-28	56	M	no	0	N/A	home	No	1	3	3	1	1	N/A	unknown	0	0	0	0	No	No	No	No	No	0		0	1	0	0	0	unknown
3040336	2017-02-21	42	F	no	0	N/A	admit	No	1	3	3	1	0	N/A	0	0	0	0	0	No	No	No	Yes	No	0		0	0	0	0	0	unknown
3042106	2017-02-25	72	M	no	0	N/A	home	No	1	4	4	1	1	N/A	7	0	0	0	0	No	No	No	No	No	0		0	0	0	0	0	unknown
3053096	2017-04-26	69	M	no	0	N/A	home	No	1	2	2	1	unknown	N/A	unknown	0	0	0	0	No	No	No	No	No	0		0	0	0	unknown	unknown	unknown
3065074	2018-07-29	55	F	no	0	N/A	home	No	1	4	4	1	1	N/A	7	0	0	0	0	No	No	No	No	No	0		0	0	0	1	0	unknown
3070360	2017-01-26	45	F	no	0	N/A	home	No	1	3	3	3	0	N/A	0	0	0	0	0	No	No	No	No	No	0		0	1	0	1	0	unknown
3086537	2017-01-26	79	M	yes	6	0	home	No	1	6	6	2	0	N/A	0	0	0	0	0	Yes	No	No	No	No	0		0	0	0	0	0	unknown
3092056	2017-06-27	46	F	no	0	N/A	home	No	1	4	4	1	1	N/A	5	0	0	0	0	No	No	No	No	No	0		0	0	0	unknown	unknown	unknown
3093520	2018-02-25	63	M	no	0	N/A	home	No	1	2	2	1	unknown	N/A	unknown	ID	2	0	0	No	No	No	No	No	0		0	0	0	0	0	unknown
3093669	2018-04-13	45	M	no	0	N/A	home	No	1	3	3	1	unknown	N/A	unknown	0	0	0	0	No	No	No	No	No	0		0	0	0	1	0	unknown
3097547	2018-07-22	39	M	no	0	N/A	home	No	1	2	2	1	unknown	N/A	unknown	0	0	0	0	No	No	No	No	No	0		0	0	0	0	0	unknown
3100077	2017-05-08	77	M	no	0	N/A	admit	No	1	1	1	13	0	N/A	0	0	0	0	0	No	No	No	No	Yes	0		0	0	0	0	0	unknown
3118293	2017-05-31	34	F	no	0	N/A	home	No	1	3	3	1	1	N/A	5	0	0	0	0	No	No	No	No	No	0		0	0	0	0	0	unknown
3123969	2017-07-30	90	M	yes	3	0	home	No	1	3	3	1	1	N/A	14	0	0	0	0	Yes	No	No	No	No	0		0	0	0	0	0	unknown
3159639	2017-01-24	45	F	no	0	N/A	home	No	1	4	4	1	5	N/A	unknown	0	0	0	0	No	No	No	No	No	0		0	0	0	0	0	unknown
3159639	2018-05-05	47	F	yes	3	1	home	No	1	3	3	1	1	N/A	10	0	0	0	0	Yes	No	No	No	No	0		0	0	0	0	0	unknown
3161593	2018-08-25	69	M	no	0	N/A	home	No	1	4	4	1	1	N/A	5	0	0	0	0	No	No	No	No	No	0		0	0	0	unknown	unknown	unknown
3176064	2018-07-25	78	F	no	0	N/A	admit	No	1	1	1	1	0	N/A	0	0	0	0	0	No	No	No	Yes	No	0		0	0	0	0	0	unknown
3186542	2017-03-05	97	F	no	0	N/A	home	No	1	4	4	1	2	N/A	7	0	0	0	0	No	No	No	No	No	0		0	0	0	0	0	unknown
3186542	2017-06-10	96	F	no	0	N/A	admit	No	1	5	5	1	0	N/A	0	0	0	0	0	No	No	No	Yes	No	0		1	0	0	0	0	unknown
3213541	2016-11-25	56	M	no	0	N/A	home	No	1	5	5	1	1	N/A	unknown	0	0	0	0	No	No	No	No	No	0		0	0	0	0	0	unknown
3213541	2018-07-29	58	M	no	0	N/A	home	No	1	4	4	1	1	N/A	10	0	0	0	0	No	No	No	No	No	0		0	0	0	0	0	unknown
3226177	2017-12-29	58	M	no	0	N/A	home	No	1	2	2	1	1	N/A	5	0	0	0	0	No	No	No	No	No	0		0	1	0	0	0	unknown
3226651	2018-05-24	59	F	no	0	N/A	home	No	1	6	6	1	unknown	N/A	unknown	0	0	0	0	No	No	No	No	No	0		0	0	0	0	0	unknown
3263309	2017-06-07	39	M	no	0	N/A	home	No	1	2	2	1	1	N/A	unknown	0	0	0	0	No	No	No	No	No	0		0	0	0	0	0	unknown
3263309	2018-08-09	41	M	no	0	N/A	admit	No	1	1	1	1	0	N/A	0	0	0	0	0	No	No	No	No	No	0		0	0	0	0	0	unknown
3264264	2018-01-16	53	M	yes	8	0	home	No	1	8	8	1	1	N/A	7	ID	3	0	0	Yes	No	No	No	No	0		0	0	0	unknown	unknown	unknown
3277554	2018-03-31	54	M	no	0	N/A	admit	No	1	3	3	1	1	N/A	0	0	0	0	0	No	No	No	No	No	0		0	0	0	0	0	unknown
3278300	2017-10-02	67	M	no	0	N/A	home	No	1	4	4	1	1	N/A	7	0	0	0	0	No	No	No	No	No	0		0	1	0	unknown	unknown	unknown
3281610	2017-05-28	50	M	no	0	N/A	admit	No	1	6	6	10	0	N/A	0	0	0	0	0	No	No	No	No	Yes	0		1	0	0	1	0	unknown
3287763	2018-04-20	34	M	no	0	N/A	home	No	1	3	3	1	unknown	N/A	unknown	0	0	0	0	No	No	No	No	No	0		0	0	0	1	5	unknown
3306547	2018-08-16	84	M	no	0	N/A	home	No	1	4	4	1	1	N/A	5	0	0	0	0	No	No	No	No	No	0		0	0	0	0	0	unknown
3325514	2018-06-16	70	M	no	0	N/A	home	No	1	1	1	12	0	N/A	0	0	0	0	0	No	No	No	No	No	0		0	0	1	0	0	unknown
3345388	2017-06-13	45	M	no	0	N/A	home	No	1	1	1	1	unknown	N/A	unknown	0	0	0	0	No	No	No	No	No	0		0	0	0	0	0	unknown
3387914	2018-05-19	49	F	yes	2	1	home	No	1	2	2	1	unknown	N/A	unknown	0	0	0	0	Yes	No	No	No	No	0		0	0	0	0	0	unknown
3387914	2018-06-08	49	F	yes	3	1	home	No	1	3	3	14	0	N/A	0	0	0	0	0	Yes	No	No	No	No	0		0	0	0	5	0	unknown
3395603	2016-12-18	94	F	no	0	N/A	home	No	1	4	4	1	1	N/A	7	0	0	0	0	No	No	No	No	No	2		0	0	0	0	0	unknown
3421761	2017-04-20	39	F	yes	1	1	home	No	1	1	1	1	unkown	N/A	unknown	0	0	0	0	Yes	No	No	No	No	1		0	0	0	0	0	unknown
3421761	2017-02-09	39	F	yes	2	1	home	No	1	2	2	1	5	N/A	unknown	ID	4	0	0	Yes	No	No	No	No	0		0	0	0	0	0	unknown
3481349	2017-02-11	34	M	no	0	N/A	home	No	1	4	4	1	1	N/A	7	0	0	0	0	No	No	No	No	No	0		0	0	0	0	0	unknown
3506858	2017-09-25	47	M	yes	1	3	home	No	1	3	3	1	5	N/A	7	0	0	0	0	Yes	No	No	No	No	0		0	0	0	unknown	unknown	unknown
3514536	2017-01-01	53	M	no	0	N/A	home	No	1	3	3	1	unknown	N/A	unknown	0	0	0	0	No	No	No	No	No	0		0	0	0	0	0	unknown
3543251	2018-06-10	79	M	yes	2	0	home	No	1	2	2	2	0	N/A	0	0	0	0	0	Yes	No	No	No	No	0		0	0	0	4	0	unknown
3548300	2017-08-23	24	M	no	0	N/A	home	No	1	2	2	1	0	N/A	0	0	0	0	0	No	No	No	No	No	0		0	0	0	0	0	unknown
3548317	2018-01-03	38	M	no	0	N/A	home	No	1	4	4	1	1	8	7	0	0	0	0	No	No	No	No	No	0		0	0	0	0	0	unknown
3548317	2018-03-14	38	M	yes	2	1	home	No	1	2	2	1	unknown	N/A	unknown	0	0	0	0	Yes	No	No	No	No	0		0	0	0	0	0	unknown
3552192	2018-07-24	51	M	yes	3	4	home	No	1	6	6	1	9	N/A	7	ID	4	0	0	Yes	No	No	No	No	1		0	1	0	2	0	unknown
3570038	2017-04-13	37	M	no	0	N/A	home	No	1	2	3	1	0	N/A	0	0	0	0	0	No	No	No	No	No	0		0	0	0	0	0	unknown
3570475	2016-12-10	42	F	no	0	N/A	admit	No	1	2	2	1	unknown	N/A	unknown	0	0	0	0	No	No	No	Yes	No	0		0	0	0	4	0	unknown
3616129	2018-04-02	26	M	yes	5	0	home	No	1	5	5	1	0	N/A	0	ID	2	0	0	Yes	No	No	No	No	0		0	0	0	0	0	unknown
3616129	2018-05-13	26	M	yes	4	3	home	No	1	6	6	1	8	14	10	ID	2	0	0	Yes	No	No	No	No	0		0	0	0	0	0	unknown
3665553	2018-09-14	40	F	yes	6	2	home	No	1	7	7	1	11	N/A	7	0	0	0	0	Yes	No	No	No	No	1		1	0	0	0	0	unknown
3692162	2018-06-25	47	M	yes	8	0	home	2	1	6	8	12	0	N/A	0	0	0	0	0	Yes	No	No	No	No	0		0	0	1	0	0	unknown
3692162	2018-06-25	43	M	no	0	N/A	home	Yes	1	1	1	1	unknown	N/A	unknown	ID	3	0	0	No	No	No	No	No	0		0	0	0	0	0	unknown
3725917	2018-07-07	68	M	yes	3	2	home	No	1	4	4	1	0	N/A	0	0	0	0	0	Yes	No	No	No	No	0		0	0	0	0	0	unknown
3728707	2017-07-14	40	M	no	0	N/A	home	No	1	2	2	1	unknown	N/A	unknown	0	0	0	0	No	No	No	No	No	0		0	0	0	0	0	unknown
3779687	2018-01-15	37	F	no	0	N/A	home	No	1	1	1	1	1	N/A	unknown	0	0	0	0	No	No	No	No	No	0		0	0	0	0	0	0
3786588	2017-09-10	50	M	no	0	N/A	home	No	1	1	1	1	6	N/A	7	0	0	0	0	No	No	No	No	No	0		0	0	0	0	0	unknown
3795222	2017-09-23	66	F	yes	1	1	home	No	1	1	1	1	13	N/A	7	0	0	0	0	Yes	No	No	No	No	1		0	0	0	1	0	unknown
3795222	2018-05-01	64	F	yes	2	1	home	No	1	2	2	1	1	N/A	10	0	0	0	0	Yes	No	No	No	No	1		0	0	0	4	0	0
3816224	2018-06-10	78	F	no	0	N/A	home	No	1	4	4	1	1	N/A	7	0	0	0	0	No	No	No	No	No	0		0	0	0	0	0	unknown
3816224	2018-06-10	78	F	no	0	N/A	home	No	1	5	5	1	1	N/A	7	0	0	0	0	No	No	No	No	No	0		0	0	0	0	0	0
3845629	2018-08-06	87	M	yes	4	0	home	No	1	4	4	1	1	N/A	5	0	0	0	0	Yes	No	No	No	No	0		0	1	0	1	0	unknown
3845629	2018-08-06	87	M	yes	4	0	home	No	1	4	4	1	1	N/A	5	0	0	0	0	Yes	No	No	No	No	0		0	1	0	0	0	0
3873056	2017-06-08	41	M	no	0	N/A	home	No	1	4	4	1	1	N/A	unknown	0	0	0	0	No	No	No	No	No	0		0	0	0	0	0	0
3876286	2017-01-09	32	F	no	0	N/A	home	No	1	3	3	1	1	N/A	14	0	0	0	0	No	No	No	No	No	0		0	0	0	0	0	unknown
3889932	2018-08-31	64	F	no	0	N/A	home	No	1	4	5	1	0	N/A	0	0	0	0	0	No	No	No	No	No	0		0	0	0	0	0	0
3894796	2017-06-27	19	F	no	0	N/A	home	No	1	3	3	1	1	N/A	5	0	0	0	0	No	No	No	No	No	0		0	0	0	1	0	0
3894840	2018-03-29	37	M	yes	2	2	home	No	1	3	3	1	1	N/A	7	0	0	0	0	Yes	No	No	No	No	0		0	0	0	0	0	0
3961785	2018-04-08	62	F	yes	4	1	home	No	1	2	4	1	1	N/A	7	0	0	0	0	Yes	No	No	No	No	0		0	1	0	0	0	0
3977954	2017-07-24	32	F	no	0	N/A	home	No	1	10	7	1	unknown	N/A	unknown	ID	2	0	0	No	No	No	No	No	0		0	1	0	0	0	unknown
3983608	2018-03-31	76	F	yes	4	1	home	No	1	4	4	1	1	N/A	7	0	0	0	0	Yes	No	No	No	No	0		0	0	0	0	0	0
3994063	2018-05-08	60	F	no	0	N/A	home	No	1	1	1	11	0	N/A	0	0	0	0	0	No	No	No	No	No	0		0	0	0	1	5	unknown
3994576	2018-07-21	29	F	no	0	N/A	home	No	1	3	3	1	1	N/A	4	0	0	0	0	No	No	No	No	No	0		0	0	0	0	0	0
4001385	2017-03-08	42	F	no	0	N/A	home	No	1	7	7	1	1	8	5	0	0	0	0	No	No	No	No	No	0		0	0	0	0	0	unknown
4001385	2017-03-08	42	F	no	0	N/A	home	No	1	5	8	15	1	4	unknown	0	0	0	0	No	No	No	No	No	4		0	1	0	1	0	0
4017480	2017-10-03	58	M	yes	8	0	home	No	1	8	8	1	1	5	7	ID	10	11	0	Yes	No	No	No	No	1		0	1	0	0	0	0
4018850	2017-03-15	69	M	no	0	N/A	home	No	1	6	6	12	0	N/A	0	0	0	0	0	No	No	No	No	No	0		0	1	1	0	0	0
4029876	2018-01-20	35	M	yes	3	0	home	No	1	3	3	1	unknown	N/A	unknown	0	0	0	0	Yes	No	No	No	No	0		1	0	0	0	0	0
4038349	2018-06-27	24	F	yes	1	1	home	No	1	1	1	1	1	N/A	7	0	0	0	0	Yes	No	No	No	No	0		0	0	0	0	0	0
4038732	2017-12-11	31	F	no	0	N/A	home	No	1	4	4	1	0	N/A	0	0	0	0	0	No	No	No	No	No	0		0	1	0	1	0	0
4041874	2017-12-16	41	M	yes	2	1	home	No	1	2	2	1	1	N/A	7	0	0	0	0	Yes	No	No	No	No	0		0	0	0	0	0	0
4052034	2018-10-06	24	F	no	0	N/A	home	No	1	3	3	1	1	N/A	5	0	0	0	0	No	No	No	No	No	0		0	0	0	0	0	0
4053851	2018-05-09	35	M	no	0	N/A	home	No	1	2	4	1	1	N/A	10	0	0	0	0	No	No	No	No	No	0		0	0	0	0	0	0
4063089	2016-12-30	54	M	no	0	N/A	home	No	1	3	3	1	1	N/A	7	0	0	0	0	No	No	No	No	No	0		0	0	0	0	0	0
4097224	2017-07-03	89	M	no	0	N/A	home	Yes	1	1	1	1	1	N/A	7	0	0	0	0	No	No	No	No	No	0		0	1	0	0	0	0
4097224	2017-07-03	89	M	no	0	N/A	home	No	1	7	7	1	1	N/A	7	0	0	0	0	No	No	No	No	No	0		0	0	0	0	0	0
4100687	2017-12-28	26	M	no	0	N/A	home	No	1	4	5	1	1	4	7	0	0	0	0	No	No	No	No	No	0		0	1	0	0	0	0
4128572	2017-04-26	30	F	no	0	N/A	home	No	1	6	6	1	2	N/A	4	0	0	0	0	No	No	No	No	No	0		0	0	0	0	0	0
4158306	2018-06-25	77	F	no	0	N/A	home	No	1	3	3	12	1	N/A	unknown	0	0	0	0	No	No	No	No	No	0		0	0	1	0	0	0
4168700	2018-06-24	29	F	yes	2	3	home	No	1	4	4	1	1	N/A	10	ID	2	0	0	Yes	No	No	No	No	0		0	1	0	0	0	0
4168700	2018-07-17	29	F	yes	1	3	home	No	1	3	3	1	7	N/A	7	ID	2	0	0	Yes	No	No	No	No	1		0	0	0	0	0	0
4171125	2018-09-18	38	M	no	0	N/A	home	No	1	2	2	1	0	N/A	0	0	0	0	0	No	No	No	No	No	1		0	0	0	0	0	1
4171125	2018-09-01	38	M	yes	1	0	admit	No	1	1	1	1	0	N/A	0	ID	unknown	0	0	Yes	No	No	No	No	0		0	0	0	0	0	1
4175718	2018-07-12	53	M	no	0	N/A	home	No	1	4	4	1	unknown	N/A	unknown	ID	2	0	0	No	No	No	No	No	0		0	0	0	0	0	unknown
4191501	2017-04-02	40	M	no	0	N/A	home	No	1	2	2	1	unknown	N/A	unknown	0	0	0	0	No	No	No	No	No	0		0	0	0	0	0	0
4207931	2016-12-19	41	M	no	0	N/A	home	No	1	3	3	1	1	N/A	5	0	0	0	0	No	No	No	No	No	0		0	0	0	0	0	0
4210719	2018-10-06	29	M	no	0	N/A	home	No	1	1	1	1	4	N/A	10	0	0	0	0	No	No	No	No	No	0		0	0	0	0	0	0
4210719	2018-06-08	29	M	no	0	N/A	home	No	1	4	4	1	2	N/A	5	0	0	0	0	No	No	No	No	No	0		0	0	0	0	0	0
4226169	2017-01-24	65	M	yes	2	5	home	No	1	5	6	1	2	N/A	3	0	0	0	0	Yes	No	No	No	No	1		0	1	0	0	0	0
4238695	2017-06-24	28	M	no	0	N/A	home	No	1	5	5	1	1	N/A	3	ID	2	0	0	No	No	No	No	No	0		0	0	0	0	0	0
4241736	2017-04-17	24	F	no	0	N/A	home	No	1	4	4	1	11	N/A	5	ID	7	0	0	No	No	No	No	No	0		0	0	0	0	0	0
4242806	2017-04-22	80	M	no	0	N/A	home	No	1	5	5	1	unknown	N/A	unknown	0	0	0	0	No	No	No	No	No	0		0	1	0	0	0	0
4246072	2017-05-07	50	M	no	0	N/A	home	No	1	2	2	1	2	N/A	2	0	0	0	0	No	No	No	No	No	0		0	0	0	0	0	0
4247457	2018-01-28	31	F	yes	1	4	home	No	1	4	4	1	unknown	N/A	unknown	ID	1	0	0	Yes	No	No	No	No	0		0	0	0	1	5	0
4247457	2018-02-11	31	F	yes	6	0	home	No	1	6	6	1	7	N/A	4	0	0	0	0	Yes	No	No	No	No	0		0	0	0	1	5	0
4252946	2017-09-09	59	F	yes	2	3	home	No	1	4	4	1	3	N/A	7	0	0	0	0	Yes	No	No	No	No	1		0	0	0	0	0	0
4252946	2018-06-06	59	F	no	0	N/A	home	No	1	3	3	1	1	N/A	7	0	0	0	0	No	No	No	No	No	0		0	0	0	0	0	0
4263680	2017-07-30	34	M	no	0	N/A	home	No	1	1	1	1	1	N/A	5	0	0	0	0	No	No	No	No	No	0		0	0	0	0	0	0
4269270	2017-09-13	55	F	yes	2	10	home	No	1	10	10	1	2	9	42	ID	1	2	9	Yes	No	No	No	No	1		0	0	1	0	0	0
4276487	2018-10-25	38	M	yes	2	7	home	No	1	7	7	1	1	2	7	ID	9	0	0	Yes	No	No	No	No	0		0	0	0	0	0	0
4276876	2017-10-03	56	M	yes	3	0	home	No	1	1	3	1	unknown	N/A	unknown	ID	4	0	0	Yes	No	No	No	No	0		0	0	0	0	0	0
4291889	2017-12-24	20	M	no	0	N/A	home	No	1	3	3	1	1	N/A	7	0	0	0	0	No	No	No	No	No	0		0	0	0	0	0	0
4295062	2018-06-15	19	F	no	0	N/A	home	No	1	2	2	1	unknown	N/A	unknown	ID	2	0	0	No	No	No	No	No	0		0	0	0	0	0	0
4295980	2018-01-10	21	M	no	0	N/A	home	No	1	3	3	1	1	4	7	0	0	0	0	No	No	No	No	No	0		0	0	0	0	0	0
4305678	2018-02-28	30	F	yes	1	6	home	No	1	4	6	1	0	N/A	0	ID	3	0	0	Yes	No	No	No	No	0		0	0	0	0	0	0
4305678	2018-04-15	30	F	yes	4	0	home	No	1	2	4	1	5	N/A	7	0	0	0	0	Yes	No	No	No	No	0		0	0	0	0	0	0
4307720	2018-03-10	18	F	no	0	N/A	home	No	1	3	3	1	1	N/A	unknown	0	0	0	0	No	No	No	No	No	6		0	1	0	0	0	0
4309611	2018-03-19	80	F	no	0	N/A	home	No	1	4	4	1	1	N/A	7	0	0	0	0	No	No	No	No	No	0		0	1	0	0	0	unknown
4324008	2018-06-24	33	M	no	0	N/A	home	No	1	1	1	2	0	N/A	0	ID	3	4	6	No	No	No	No	No	0		0	0	0	0	0	unknown
4324302	2018-06-03	47	M	no	0	N/A	home	Yes	1	1	1	1	3	N/A	7	0	0	0	0	No	No	No	No	No	0		0	0	0	0	0	0
4324342	2018-06-03	26	M	yes	2	1	home	No	1	2	2	1	1	N/A	7	ID	2	0	0	Yes	No	No	No	No	0		0	0	0	0	0	0
4324472	2018-06-04	69	M	yes	1	1	home	No	1	1	1	1	1	N/A	7	0	0	0	0	Yes	No	No	No	No	0		0	0	0	0	0	0
4324472	2018-08-19	69	M	yes	1	3	home	Yes	1	3	3	1	1	N/A	7	0	0	0	0	Yes	No	No	No	No	0		0	0	0	0	0	0
4324472	2018-09-01	69	M	no	0	N/A	home	No	1	3	3	1	1	N/A	6	0	0	0	0	No	No	No	No	No	0		0	0	0	0	0	0
4326677	2018-06-13	31	M	no	0	N/A	home	No	1	2	2	1	1	N/A	7	0	0	0	0	No	No	No	No	No	0		0	0	0	0	0	0
4328580	2018-06-22	55	M	no	0	N/A	home	No	1	4	4	1	1	N/A	7	0	0	0	0	No	No	No	No	No	0		0	0	0	0	0	0
4328801	2018-06-24	29	M	yes	3	0	home	Yes	1	3	3	1	1	N/A	7	0	0	0	0	Yes	No	No	No	No	0		0	0	0	1	0	0
4331849	2018-07-09	34	F	yes	2	1	home	No	1	2	2	1	1	3	7	0	0	0	0	Yes	No	No	No	No	0		0	0	0	0	0	0
4335195	2018-07-24	39	M	no	0	N/A	home	No	1	2	2	1	unknown	N/A	unknown	0	0	0	0	No	No	No	No	No	0		0	0	0	0	0	0
4338692	2018-08-10	28	M	no	0	N/A	home	No	1	2	3	1	unknown	N/A	unknown	ID	2	0	0	No	No	No	No	No	0		1	0	0	0	0	0
4341554	2018-08-24	31	M	yes	5	1	home	No	1	5	5	1	1	N/A	7	0	0	0	0	Yes	No	No	No	No	0		0	0	0	0	0	0

## Sheet: Demographic data
Table 1. mean age					Table 6. Age distribution
Mean age	53.9315				Age	Number of cases
					10-19	3
Table 2. mean age by gender					20-29	21
	F	M			30-39	36
mean age	52.4588	54.8657			40-49	34
					50-59	44
Table 3. Gender					60-69	34
	F	M	Grand Total		70-79	24
Count of MRN	85	134	219		80-89	17
					90-100	6
Table 4. Mean days in regards to ID consult
Mean day of ID consult	mean days on Opat	mean ays on opat after ID consult
3.05195	3.59817	1.54545			Table 7. Consults
					ID consult	Plastic Consult	Vascular consult	IM consult	Ortho Consult
					76	3	1	5	8
Table 5. Diagnoses
	Final Diagnosis	Initial diagnosis			Table 8. bacterial cultures						Table 9. Consults ordered in patients seen by ID and not seen by ID
1= leg cellulitis	192	216				Count of bacteria	Second bacteria	third culture bug	total			Vascular Consult	Plastic Consult	Derm Consult	Internal Medicine Consult	Ortho Consult
2= venous stasis	8	1			No culture	178	0	0	178		No ID doc	0	1	0	5	8
3= hematoma	2	0			1= Normal skin flora	2	0	0	2		ID Doc	1	2	0	0	0
5= paranychia	1	1			2. Mssa	13	0	0	13		Total	1	3	0	5	8
6= vascular insufficiency	1	0			3. Streptococcus	11	0	0	11
7= septic joint	2	0			4= MRSA	4	2	0	6			Table 10. Final diagnosis of those seen by ID and those not seen by ID
8= msk	1	0			5= no growth	1	0	0	1				Final Diagnosis
9= allergy	1	0			6= pseudomonas	2	0	1	3				No ID	ID
10= osteomylesitis	1	1			7= serratia	1	1	0	2			1= leg cellulitis	130	62	192
11= insect	2	0			8= strep g	1	0	0	1			2= venous stasis	6	10	16
12= gout	4	0			9= fungal	1	0	9	10			3= hematoma	3	3	6
13= post-op	1	0			10= klebsiella	2	0	0	2			5= paranychia		5	5
14= dermatitis	1	0			11= morganella	0	1	0	1			6= vascular insufficiency		6	6
15= edema	2	0			unknown	3	0	0	3			7= septic joint		14	14
												8= msk	8		8
												9= allergy	9		9
												10= osteomylesitis	10		10
												11= insect	11	11	22
												12= gout	36	12	48
Descpritive statistics for age												13= post-op	13		13
												14= dermatitis		14	14
Mean	53.9315											15= edema	15	15	30
Standard Error	1.28664
Median	55
Mode	69
Standard Deviation	19.0405
Sample Variance	362.541
Kurtosis	-0.859676
Skewness	0.173111
Range	79
Minimum	18
Maximum	97
Sum	11811
Count	219
Pivot table for statistical analysis of								Descriptive statistics for age of those seen by ID and those not seen by ID
MRN	Date	Age	Gender	ID Consult	Day of ID consult			Age of patients not seen by ID			Age of patients seen by ID			t-Test: Two-Sample Assuming Equal Variances
416580	2017-08-27	76	F	no	0
1498382	2018-04-02	63	F	no	0			Mean	52.7826		Mean	55.8889			Variable 1	Variable 2
1520412	2016-12-30	63	F	no	0			Standard Error	1.62536		Standard Error	2.10071		Mean	52.7826	55.8889
1544699	2018-04-04	52	F	no	0			Median	52		Median	56		Variance	364.566	357.45
1579336	2018-04-04	40	F	no	0			Mode	45		Mode	69		Observations	138	81
1613992	2017-05-28	79	F	no	0			Standard Deviation	19.0936		Standard Deviation	18.9063		Pooled Variance	361.942
1621396	2017-01-13	36	F	no	0			Sample Variance	364.566		Sample Variance	357.45		Hypothesized Mean Difference	0
1669264	2018-03-20	79	F	no	0			Kurtosis	-0.757054		Kurtosis	-0.989564		df	217
1718279	2017-04-05	57	F	no	0			Skewness	0.231122		Skewness	0.0848538		t Stat	-1.16649
1736596	2017-09-09	23	F	no	0			Range	79		Range	66		P(T<=t) one-tail	0.122348
1736596	2017-09-09	23	F	no	0			Minimum	18		Minimum	24		t Critical one-tail	1.65191
1765670	2018-09-25	40	F	no	0			Maximum	97		Maximum	90		P(T<=t) two-tail	0.244697
1766857	2017-06-26	86	F	no	0			Sum	7284		Sum	4527		t Critical two-tail	1.97096
2022417	2018-10-21	44	F	no	0			Count	138		Count	81
2139934	2018-07-26	64	F	no	0
2381183	2017-01-03	32	F	no	0
3002079	2017-07-09	57	F	no	0
3002547	2016-12-26	66	F	no	0
3002547	2018-09-12	67	F	no	0			Chi squared test for Male and Female from each group.
3040336	2017-02-21	42	F	no	0				Male	Female	Marginal Row Totals
3065074	2018-07-29	55	F	no	0			ID	47 (49.56) [0.13]	34 (31.44) [0.21]	81
3070360	2017-01-26	45	F	no	0			EP	87 (84.44) [0.08]	51 (53.56) [0.12]	138
3092056	2017-06-27	46	F	no	0			Marginal Column Totals	134	85	219 (Grand Total)
3118293	2017-05-31	34	F	no	0
3159639	2017-01-24	45	F	no	0
3176064	2018-07-25	78	F	no	0			The chi-square statistic is 0.5414. The p-value is .461872. Not significant at p < .05.
3186542	2017-03-05	97	F	no	0
3186542	2017-06-10	96	F	no	0
3226651	2018-05-24	59	F	no	0
3395603	2016-12-18	94	F	no	0
3570475	2016-12-10	42	F	no	0
3779687	2018-01-15	37	F	no	0
3816224	2018-06-10	78	F	no	0
3816224	2018-06-10	78	F	no	0
3876286	2017-01-09	32	F	no	0
3889932	2018-08-31	64	F	no	0
3894796	2017-06-27	19	F	no	0
3977954	2017-07-24	32	F	no	0
3994063	2018-05-08	60	F	no	0
3994576	2018-07-21	29	F	no	0
4001385	2017-03-08	42	F	no	0
4001385	2017-03-08	42	F	no	0
4038732	2017-12-11	31	F	no	0
4052034	2018-10-06	24	F	no	0
4128572	2017-04-26	30	F	no	0
4158306	2018-06-25	77	F	no	0
4241736	2017-04-17	24	F	no	0
4252946	2018-06-06	59	F	no	0
4295062	2018-06-15	19	F	no	0
4307720	2018-03-10	18	F	no	0
4309611	2018-03-19	80	F	no	0
883613	2018-01-18	46	M	no	0
883613	2018-02-08	46	M	no	0
927246	2016-12-23	47	M	no	0
1055538	2017-07-28	71	M	no	0
1110653	2018-09-07	62	M	no	0
1154873	2017-06-08	65	M	no	0
1367756	2018-04-02	49	M	no	0
1422935	2016-12-20	70	M	no	0
1471822	2016-12-13	63	M	no	0
1494834	2017-02-10	67	M	no	0
1496103	2018-09-01	86	M	no	0
1585408	2018-06-08	56	M	no	0
1627098	2017-06-01	58	M	no	0
1637949	2018-06-07	77	M	no	0
1637949	2018-08-30	77	M	no	0
1638071	2017-03-11	80	M	no	0
1638071	2017-04-18	80	M	no	0
1638071	2017-05-22	81	M	no	0
1705642	2017-09-22	54	M	no	0
1755590	2017-10-01	50	M	no	0
1765810	2017-01-29	45	M	no	0
1782344	2017-07-30	48	M	no	0
1801958	2017-09-11	51	M	no	0
2014211	2017-06-09	56	M	no	0
2018855	2017-12-14	62	M	no	0
2023556	2017-03-12	59	M	no	0
2053923	2018-06-27	55	M	no	0
2139498	2018-06-05	52	M	no	0
2343708	2018-08-08	79	M	no	0
2383323	2018-04-04	36	M	no	0
2391945	2017-07-16	68	M	no	0
2391945	2017-01-03	67	M	no	0
2453685	2018-08-03	33	M	no	0
3029991	2017-01-28	56	M	no	0
3042106	2017-02-25	72	M	no	0
3053096	2017-04-26	69	M	no	0
3093520	2018-02-25	63	M	no	0
3093669	2018-04-13	45	M	no	0
3097547	2018-07-22	39	M	no	0
3100077	2017-05-08	77	M	no	0
3161593	2018-08-25	69	M	no	0
3213541	2016-11-25	56	M	no	0
3213541	2018-07-29	58	M	no	0
3226177	2017-12-29	58	M	no	0
3263309	2017-06-07	39	M	no	0
3263309	2018-08-09	41	M	no	0
3277554	2018-03-31	54	M	no	0
3278300	2017-10-02	67	M	no	0
3281610	2017-05-28	50	M	no	0
3287763	2018-04-20	34	M	no	0
3306547	2018-08-16	84	M	no	0
3325514	2018-06-16	70	M	no	0
3345388	2017-06-13	45	M	no	0
3481349	2017-02-11	34	M	no	0
3514536	2017-01-01	53	M	no	0
3548300	2017-08-23	24	M	no	0
3548317	2018-01-03	38	M	no	0
3570038	2017-04-13	37	M	no	0
3692162	2018-06-25	43	M	no	0
3728707	2017-07-14	40	M	no	0
3786588	2017-09-10	50	M	no	0
3873056	2017-06-08	41	M	no	0
4018850	2017-03-15	69	M	no	0
4053851	2018-05-09	35	M	no	0
4063089	2016-12-30	54	M	no	0
4097224	2017-07-03	89	M	no	0
4097224	2017-07-03	89	M	no	0
4100687	2017-12-28	26	M	no	0
4171125	2018-09-18	38	M	no	0
4175718	2018-07-12	53	M	no	0
4191501	2017-04-02	40	M	no	0
4207931	2016-12-19	41	M	no	0
4210719	2018-10-06	29	M	no	0
4210719	2018-06-08	29	M	no	0
4238695	2017-06-24	28	M	no	0
4242806	2017-04-22	80	M	no	0
4246072	2017-05-07	50	M	no	0
4263680	2017-07-30	34	M	no	0
4291889	2017-12-24	20	M	no	0
4295980	2018-01-10	21	M	no	0
4324008	2018-06-24	33	M	no	0
4324302	2018-06-03	47	M	no	0
4324472	2018-09-01	69	M	no	0
4326677	2018-06-13	31	M	no	0
4328580	2018-06-22	55	M	no	0
4335195	2018-07-24	39	M	no	0
4338692	2018-08-10	28	M	no	0
434057	2018-10-24	83	F	yes	5
816426	2017-09-20	89	F	yes	7
884064	2018-06-24	85	F	yes	2
989264	2018-02-01	70	F	yes	1
989264	2018-04-24	70	F	yes	1
1226126	2018-03-19	36	F	yes	1
1271207	2017-03-19	55	F	yes	4
1271207	2017-01-03	55	F	yes	2
1328229	2018-07-20	58	F	yes	3
1410844	2018-07-04	76	F	yes	1
1702523	2018-06-24	63	F	yes	1
1766857	2017-05-24	86	F	yes	5
2229669	2018-02-07	29	F	yes	2
3002547	2018-05-24	66	F	yes	2
3159639	2018-05-05	47	F	yes	3
3387914	2018-05-19	49	F	yes	2
3387914	2018-06-08	49	F	yes	3
3421761	2017-04-20	39	F	yes	1
3421761	2017-02-09	39	F	yes	2
3665553	2018-09-14	40	F	yes	6
3795222	2017-09-23	66	F	yes	1
3795222	2018-05-01	64	F	yes	2
3961785	2018-04-08	62	F	yes	4
3983608	2018-03-31	76	F	yes	4
4038349	2018-06-27	24	F	yes	1
4168700	2018-06-24	29	F	yes	2
4168700	2018-07-17	29	F	yes	1
4247457	2018-01-28	31	F	yes	1
4247457	2018-02-11	31	F	yes	6
4252946	2017-09-09	59	F	yes	2
4269270	2017-09-13	55	F	yes	2
4305678	2018-02-28	30	F	yes	1
4305678	2018-04-15	30	F	yes	4
4331849	2018-07-09	34	F	yes	2
174730	2018-06-26	69	M	yes	1
174730	2018-09-06	69	M	yes	1
1038523	2018-04-02	69	M	yes	9
1055538	2017-06-07	71	M	yes	8
1196248	2018-06-14	90	M	yes	1
1196248	2018-07-19	90	M	yes	7
1228743	2018-08-22	56	M	yes	1
1228743	2018-05-04	56	M	yes	3
1361178	2018-05-29	57	M	yes	8
1379005	2018-05-29	45	M	yes	3
1471822	2016-12-13	64	M	yes	2
1536222	2018-05-15	56	M	yes	3
1585408	2017-01-13	56	M	yes	1
1604460	2018-04-25	57	M	yes	5
1690949	2018-04-11	55	M	yes	4
1782344	2016-11-06	48	M	yes	1
2018855	2017-11-28	62	M	yes	1
2227932	2018-07-20	83	M	yes	3
2360789	2018-04-10	50	M	yes	2
2392024	2018-04-09	75	M	yes	6
2425557	2018-04-03	75	M	yes	2
3086537	2017-01-26	79	M	yes	6
3123969	2017-07-30	90	M	yes	3
3264264	2018-01-16	53	M	yes	8
3506858	2017-09-25	47	M	yes	1
3543251	2018-06-10	79	M	yes	2
3548317	2018-03-14	38	M	yes	2
3552192	2018-07-24	51	M	yes	3
3616129	2018-04-02	26	M	yes	5
3616129	2018-05-13	26	M	yes	4
3692162	2018-06-25	47	M	yes	8
3725917	2018-07-07	68	M	yes	3
3845629	2018-08-06	87	M	yes	4
3845629	2018-08-06	87	M	yes	4
3894840	2018-03-29	37	M	yes	2
4017480	2017-10-03	58	M	yes	8
4029876	2018-01-20	35	M	yes	3
4041874	2017-12-16	41	M	yes	2
4171125	2018-09-01	38	M	yes	1
4226169	2017-01-24	65	M	yes	2
4276487	2018-10-25	38	M	yes	2
4276876	2017-10-03	56	M	yes	3
4324342	2018-06-03	26	M	yes	2
4324472	2018-06-04	69	M	yes	1
4324472	2018-08-19	69	M	yes	1
4328801	2018-06-24	29	M	yes	3
4341554	2018-08-24	31	M	yes	5

## Sheet: Question 1
Day of ID consult	seen by ID?	total days in 1 month
0	no	6
0	no	3
0	no	4
0	no	6			Row Labels	Average of total days in 1 month
0	no	4			no	4.6014
0	no	4			yes	4.68421
0	no	3			Grand Total	4.63014
0	no	4
0	no	8
0	no	7
0	no	6
0	no	4
0	no	4
0	no	5
0	no	5
0	no	4
0	no	5
0	no	6
0	no	3
0	no	6
0	no	4
0	no	4
0	no	5
0	no	5
0	no	8
0	no	14
0	no	3		t-Test: Two-Sample Assuming Unequal Variances
0	no	3		Mean days in OPAT for those seen by ID vs those seen by EPs alone
0	no	8			Not seen by ID	Seen by ID
0	no	4		Mean	4.6014	4.68421
0	no	6		Variance	4.56535	5.25895
0	no	3		Observations	143	76
0	no	5		Hypothesized Mean Difference	0
0	no	6		df	144
0	no	6		t Stat	-0.260417
0	no	2		P(T<=t) one-tail	0.397457
0	no	5		t Critical one-tail	1.6555
0	no	4		P(T<=t) two-tail	0.794914
0	no	5		t Critical two-tail	1.97658
0	no	3
0	no	3
0	no	7
0	no	4
0	no	3
0	no	5
0	no	8
0	no	4
0	no	3
0	no	6
0	no	3
0	no	9
0	no	9
0	no	2
0	no	3
0	no	5
0	no	3
0	no	5
0	no	3
0	no	7
0	no	6
0	no	6
0	no	4
0	no	5
0	no	6
0	no	5
0	no	2
0	no	2
0	no	4
0	no	2
0	no	3
0	no	5
0	no	3
0	no	2
0	no	4
0	no	4
0	no	8
0	no	3
0	no	2
0	no	3
0	no	5
0	no	3
0	no	4
0	no	5
0	no	5
0	no	4
0	no	4
0	no	2
0	no	5
0	no	5
0	no	5
0	no	7
0	no	3
0	no	4
0	no	5
0	no	3
0	no	5
0	no	5
0	no	3
0	no	5
0	no	5
0	no	3
0	no	3
0	no	2
0	no	2
0	no	3
0	no	5
0	no	5
0	no	2
0	no	3
0	no	2
0	no	8
0	no	5
0	no	4
0	no	3
0	no	4
0	no	4
0	no	5
0	no	4
0	no	1
0	no	6
0	no	4
0	no	6
0	no	5
0	no	6
0	no	5
0	no	3
0	no	4
0	no	4
0	no	4
0	no	3
0	no	7
0	no	4
0	no	4
0	no	18
0	no	5
0	no	4
0	no	9
0	no	6
0	no	3
0	no	4
0	no	4
0	no	3
0	no	6
1	yes	4
3	yes	4
1	yes	1
9	yes	9
1	yes	3
7	yes	8
3	yes	4
1	yes	6
3	yes	4
1	yes	2
7	yes	7
4	yes	4
8	yes	8
5	yes	6
5	yes	7
2	yes	5
1	yes	2
5	yes	7
1	yes	2
8	yes	11
1	yes	2
1	yes	2
2	yes	3
2	yes	3
1	yes	3
3	yes	6
1	yes	3
2	yes	2
2	yes	3
2	yes	3
6	yes	7
4	yes	5
3	yes	7
2	yes	2
1	yes	3
4	yes	5
5	yes	5
4	yes	5
3	yes	3
2	yes	5
2	yes	3
8	yes	9
8	yes	8
3	yes	3
1	yes	5
1	yes	2
2	yes	2
3	yes	7
6	yes	7
6	yes	7
2	yes	3
3	yes	4
1	yes	2
2	yes	3
4	yes	5
2	yes	5
1	yes	4
3	yes	4
2	yes	3
1	yes	2
5	yes	11
2	yes	3
1	yes	5
6	yes	6
2	yes	5
3	yes	3
3	yes	4
1	yes	7
4	yes	5
2	yes	3
1	yes	2
1	yes	4
2	yes	8
8	yes	9
4	yes	5
2	yes	7

## Sheet: Question 2
ID Consult	Day of ID consult	days on opat after ID consult	total days
no	0	N/A	1						Row Labels	Average of days on opat after ID consult	Average of total days
no	0	N/A	2						no	#DIV/0!	3.43478
no	0	N/A	6						yes	1.44444	3.87654
no	0	N/A	4						Grand Total	1.44444	3.59817
no	0	N/A	6
no	0	N/A	3
no	0	N/A	6
no	0	N/A	3
no	0	N/A	8
no	0	N/A	4			t-Test: Two-Sample Assuming Unequal Variances
no	0	N/A	7			Average days until discharge after being initially seen by an ID Physician compared to average number of days after being seen by EP
no	0	N/A	2				EP	ID
no	0	N/A	4			Mean	3.43478	1.44444
no	0	N/A	4			Variance	2.83148	3.225
no	0	N/A	4			Observations	138	81
no	0	N/A	4			Hypothesized Mean Difference	0
no	0	N/A	3			df	159
no	0	N/A	7			t Stat	8.10308
no	0	N/A	4			P(T<=t) one-tail	6.68534e-14
no	0	N/A	5			t Critical one-tail	1.65449
no	0	N/A	3			P(T<=t) two-tail	1.33707e-13
no	0	N/A	4			t Critical two-tail	1.975
no	0	N/A	3
no	0	N/A	2
no	0	N/A	2
no	0	N/A	3
no	0	N/A	6
no	0	N/A	3
no	0	N/A	2
no	0	N/A	2
no	0	N/A	2
no	0	N/A	3
no	0	N/A	2
no	0	N/A	5
no	0	N/A	4
no	0	N/A	3
no	0	N/A	4
no	0	N/A	3
no	0	N/A	4
no	0	N/A	8
no	0	N/A	2
no	0	N/A	3
no	0	N/A	2
no	0	N/A	3
no	0	N/A	3
no	0	N/A	6
no	0	N/A	7
no	0	N/A	5
no	0	N/A	2
no	0	N/A	3
no	0	N/A	1
no	0	N/A	2
no	0	N/A	3
no	0	N/A	3
no	0	N/A	4
no	0	N/A	2
no	0	N/A	4
no	0	N/A	3
no	0	N/A	4
no	0	N/A	2
no	0	N/A	3
no	0	N/A	2
no	0	N/A	1
no	0	N/A	3
no	0	N/A	4
no	0	N/A	4
no	0	N/A	1
no	0	N/A	4
no	0	N/A	5
no	0	N/A	5
no	0	N/A	4
no	0	N/A	2
no	0	N/A	6
no	0	N/A	2
no	0	N/A	1
no	0	N/A	3
no	0	N/A	4
no	0	N/A	6
no	0	N/A	3
no	0	N/A	4
no	0	N/A	1
no	0	N/A	1
no	0	N/A	4
no	0	N/A	4
no	0	N/A	3
no	0	N/A	2
no	0	N/A	4
no	0	N/A	3
no	0	N/A	2
no	0	N/A	1
no	0	N/A	2
no	0	N/A	1
no	0	N/A	1
no	0	N/A	4
no	0	N/A	5
no	0	N/A	4
no	0	N/A	3
no	0	N/A	5
no	0	N/A	3
no	0	N/A	7
no	0	N/A	1
no	0	N/A	3
no	0	N/A	7
no	0	N/A	8
no	0	N/A	6
no	0	N/A	4
no	0	N/A	3
no	0	N/A	4
no	0	N/A	3
no	0	N/A	1
no	0	N/A	7
no	0	N/A	5
no	0	N/A	6
no	0	N/A	3
no	0	N/A	2
no	0	N/A	4
no	0	N/A	2
no	0	N/A	3
no	0	N/A	1
no	0	N/A	4
no	0	N/A	5
no	0	N/A	4
no	0	N/A	5
no	0	N/A	2
no	0	N/A	3
no	0	N/A	1
no	0	N/A	3
no	0	N/A	2
no	0	N/A	3
no	0	N/A	3
no	0	N/A	4
no	0	N/A	1
no	0	N/A	1
no	0	N/A	3
no	0	N/A	2
no	0	N/A	4
no	0	N/A	2
no	0	N/A	3
yes	1	4	4
yes	1	3	3
yes	5	1	5
yes	7	1	7
yes	2	1	4
yes	1	1	1
yes	1	0	3
yes	9	0	9
yes	8	1	8
yes	1	1	1
yes	7	0	7
yes	1	2	3
yes	1	5	5
yes	3	1	3
yes	4	0	4
yes	2	0	2
yes	3	1	3
yes	8	3	10
yes	3	0	3
yes	1	1	1
yes	2	0	2
yes	3	0	4
yes	1	0	1
yes	5	2	6
yes	4	1	4
yes	1	1	1
yes	5	1	5
yes	1	0	1
yes	1	2	2
yes	3	4	6
yes	2	0	3
yes	2	1	2
yes	6	1	6
yes	2	1	2
yes	2	1	2
yes	6	0	6
yes	3	0	3
yes	3	1	3
yes	8	0	8
yes	2	1	2
yes	3	1	3
yes	1	1	1
yes	2	1	2
yes	1	3	3
yes	2	0	2
yes	2	1	2
yes	3	4	6
yes	5	0	5
yes	4	3	6
yes	6	2	7
yes	8	0	8
yes	3	2	4
yes	1	1	1
yes	2	1	2
yes	4	0	4
yes	4	0	4
yes	2	2	3
yes	4	1	4
yes	4	1	4
yes	8	0	8
yes	3	0	3
yes	1	1	1
yes	2	1	2
yes	2	3	4
yes	1	3	3
yes	1	0	1
yes	2	5	6
yes	1	4	4
yes	6	0	6
yes	2	3	4
yes	2	10	10
yes	2	7	7
yes	3	0	3
yes	1	6	6
yes	4	0	4
yes	2	1	2
yes	1	1	1
yes	1	3	3
yes	3	0	3
yes	2	1	2
yes	5	1	5

## Sheet: Question 3 & 4
MRN	Culture	Seen by ID
883613	0	no				Table 1. Percentage of cultures
883613	0	no				Not Seen By Infectious Diseases	Percentage without cultures														Pivot table
927246	0	no					0.858156	0.141844													Count of Culture	Column Labels
1055538	0	no				Seen By Infectious Diseases	0.647059	0.352941													Row Labels	0	1	2	3	4	5	6	7	8	9	10	11	unknown	Grand Total
1110653	0	no																			no	0.858156	0	0.0496454	0.0141844	0.035461	0	0.0141844	0.0070922	0.0070922	0	0	0	0.0141844	1
1154873	0	no																			yes	0.647059	0.0470588	0.0941176	0.0470588	0.0588235	0.0117647	0.0117647	0.0117647	0	0.0235294	0.0235294	0.0117647	0.0117647	1
1422935	0	no				Table 2. Percentage of each type of bacteria of all positive cultures															Grand Total	0.778761	0.0176991	0.0663717	0.0265487	0.0442478	0.00442478	0.0132743	0.00884956	0.00442478	0.00884956	0.00884956	0.00442478	0.0132743	1
1471822	0	no					No culture	Normal skin flora	MSSA	MRSA	Streptococcus	Morganella	Pseudomonas	Serratia	Klebsiella	Strep G	Fungal	Unknown
1494834	0	no				Not Seen By ID	0.858156	0	0.0496454	0.0141844	0.035461	0	0.0141844	0.0070922	0	0.0070922	0	0.0141844
1496103	0	no				Seen By ID	0.647059	0.0470588	0.0941176	0.0470588	0.0588235	0.0117647	0.0117647	0.0117647	0.0235294	0	0.0235294	0.0117647
1498382	0	no
1520412	0	no
1544699	0	no
1579336	0	no											0= no culture
1585408	0	no				Sample 1 Proportion (or total number)							1= Normal skin flora
1613992	0	no				140							2. Mssa
1621396	0	no				Sample 1 Size (N1)							3= MRSA
1627098	0	no				20							4. Streptococcus
1637949	0	no				Sample 2 Proportion (or total number)							5= Morganella
1638071	0	no				84							6= Pseudomonas
1638071	0	no				Sample 2 Size (N2)							7= Serratia
1638071	0	no				29							8= strep g
1669264	0	no				Significance Level:							9= klebsiella
1718279	0	no											10=Fungal
1736596	0	no											11=No growth
1736596	0	no				0.05
1755590	0	no
1765670	0	no
1766857	0	no				One-tailed or two-tailed hypothesis?:
1782344	0	no
1801958	0	no
2014211	0	no				Two-tailed
2018855	0	no
2022417	0	no				The value of z is NaN. The value of p is < .00001. The result is significant at p < .05.
2053923	0	no
2139498	0	no
2139934	0	no
2381183	0	no
2383323	0	no
2391945	0	no
2453685	0	no
3002079	0	no
3002547	0	no
3002547	0	no
3029991	0	no
3040336	0	no
3042106	0	no
3053096	0	no
3065074	0	no
3070360	0	no
3092056	0	no
3093669	0	no
3097547	0	no
3100077	0	no
3118293	0	no
3159639	0	no
3161593	0	no
3176064	0	no
3186542	0	no
3186542	0	no
3213541	0	no
3213541	0	no
3226177	0	no
3226651	0	no
3263309	0	no
3263309	0	no
3277554	0	no
3278300	0	no
3281610	0	no
3287763	0	no
3306547	0	no
3325514	0	no
3345388	0	no
3395603	0	no
3481349	0	no
3514536	0	no
3548300	0	no
3548317	0	no
3570038	0	no
3570475	0	no
3728707	0	no
3779687	0	no
3786588	0	no
3816224	0	no
3816224	0	no
3873056	0	no
3876286	0	no
3889932	0	no
3894796	0	no
3994063	0	no
3994576	0	no
4001385	0	no
4001385	0	no
4018850	0	no
4038732	0	no
4052034	0	no
4053851	0	no
4063089	0	no
4097224	0	no
4097224	0	no
4100687	0	no
4128572	0	no
4158306	0	no
4171125	0	no
4191501	0	no
4207931	0	no
4210719	0	no
4210719	0	no
4242806	0	no
4246072	0	no
4252946	0	no
4263680	0	no
4291889	0	no
4295980	0	no
4307720	0	no
4309611	0	no
4324302	0	no
4324472	0	no
4326677	0	no
4328580	0	no
4335195	0	no
1765810	2	no
3093520	2	no
3977954	2	no
4175718	2	no
4238695	2	no
4295062	2	no
4338692	2	no
2023556	3	no
4324008	3	no
1367756	4	no
1705642	4	no
2023556	4	no
3692162	4	no
4324008	4	no
416580	6	no
4324008	6	no
4241736	7	no
2391945	8	no
1637949	unknown	no
2343708	unknown	no
434057	0	yes
884064	0	yes
989264	0	yes
1038523	0	yes
1055538	0	yes
1196248	0	yes
1196248	0	yes
1271207	0	yes
1328229	0	yes
1361178	0	yes
1379005	0	yes
1410844	0	yes
1471822	0	yes
1536222	0	yes
1585408	0	yes
1604460	0	yes
1690949	0	yes
1702523	0	yes
1766857	0	yes
1782344	0	yes
2018855	0	yes
2229669	0	yes
2425557	0	yes
3002547	0	yes
3086537	0	yes
3123969	0	yes
3159639	0	yes
3387914	0	yes
3387914	0	yes
3421761	0	yes
3506858	0	yes
3543251	0	yes
3548317	0	yes
3665553	0	yes
3692162	0	yes
3725917	0	yes
3795222	0	yes
3795222	0	yes
3845629	0	yes
3845629	0	yes
3894840	0	yes
3961785	0	yes
3983608	0	yes
4029876	0	yes
4038349	0	yes
4041874	0	yes
4226169	0	yes
4247457	0	yes
4252946	0	yes
4305678	0	yes
4324472	0	yes
4324472	0	yes
4328801	0	yes
4331849	0	yes
4341554	0	yes
174730	1	yes
1226126	1	yes
4247457	1	yes
4269270	1	yes
989264	2	yes
1228743	2	yes
3616129	2	yes
3616129	2	yes
4168700	2	yes
4168700	2	yes
4269270	2	yes
4324342	2	yes
2392024	3	yes
3421761	3	yes
3552192	3	yes
4276876	3	yes
174730	4	yes
816426	4	yes
2360789	4	yes
3264264	4	yes
4305678	4	yes
4017480	5	yes
1271207	6	yes
2360789	7	yes
4269270	9	yes
4276487	9	yes
1228743	10	yes
4017480	10	yes
2227932	11	yes
4171125	0	yes

## Sheet: Question 5 & 6
MRN	ID Consult	Imaging		MRN	ID Consult	Imaging
174730	yes	0		883613	no	0					Table 1. Percentage of patients with each type of imaging
174730	yes	0		927246	no	0						X-ray	U/S	CT
416580	no	2		1110653	no	0					Not seen by ID	0.0359712	0.129496	0.0215827
434057	yes	0		1154873	no	0					Seen by ID	0.0722892	0.156627	0.0361446
816426	yes	1		1367756	no	0
883613	no	0		1422935	no	0					Pivot table
883613	no	1		1471822	no	0					Count of Imaging	Column Labels
884064	yes	2		1494834	no	0					Row Labels	0	1	2	3	Grand Total
927246	no	0		1496103	no	0					no	0.81295	0.0359712	0.129496	0.0215827	1
989264	yes	1		1498382	no	0					yes	0.73494	0.0722892	0.156627	0.0361446	1
989264	yes	0		1544699	no	0					Grand Total	0.783784	0.0495495	0.13964	0.027027	1
1038523	yes	0		1579336	no	0
1055538	yes	0		1585408	no	0					Pivot table
1055538	no	2		1613992	no	0					Count of X-Ray	Column Labels
1110653	no	0		1621396	no	0					Row Labels	0	1	Grand Total
1154873	no	0		1637949	no	0					no	113	25	138
1196248	yes	0		1637949	no	0					yes	61	20	81
1196248	yes	0		1638071	no	0					Grand Total	174	45	219
1226126	yes	0		1638071	no	0
1228743	yes	0		1638071	no	0					Table 2. Number of patients with imaging
1228743	yes	0		1669264	no	0						No imaging	Imaging
1271207	yes	2		1705642	no	0					Not seen by ID	113	25
1271207	yes	2		1718279	no	0					Seen by ID	61	20
1361178	yes	2		1736596	no	0
1328229	yes	2		1736596	no	0
1361178	yes	1		1755590	no	0
1367756	no	0		1765670	no	0					Sample 1 Proportion (or total number)
1379005	yes	0		1765810	no	0					138
1410844	yes	0		1766857	no	0					Sample 1 Size (N1)
1422935	no	0		1782344	no	0					113
1471822	no	0		1801958	no	0					Sample 2 Proportion (or total number)
1471822	yes	0		2014211	no	0					61
1494834	no	0		2018855	no	0					Sample 2 Size (N2)
1496103	no	0		2022417	no	0					20
1498382	no	0		2023556	no	0					Significance Level:
1520412	no	2		2139498	no	0					0.05
1536222	yes	0		2139934	no	0
1544699	no	0		2381183	no	0					One-tailed or two-tailed hypothesis?:
1579336	no	0		2383323	no	0					Two-tailed
1585408	no	0		2391945	no	0
1585408	yes	0		2391945	no	0					The value of z is NaN. The value of p is < .00001. The result is significant at p < .05.
1604460	yes	1		2453685	no	0
1604460	yes	3		3002079	no	0
1613992	no	0		3002547	no	0
1621396	no	0		3002547	no	0
1627098	no	1		3040336	no	0
1637949	no	0		3042106	no	0
1637949	no	0		3053096	no	0
1638071	no	0		3065074	no	0
1638071	no	0		3092056	no	0
1638071	no	0		3093520	no	0
1669264	no	0		3093669	no	0
1690949	yes	0		3097547	no	0
1702523	yes	0		3100077	no	0
1705642	no	0		3118293	no	0
1718279	no	0		3159639	no	0
1736596	no	0		3161593	no	0
1736596	no	0		3176064	no	0
1755590	no	0		3186542	no	0
1765670	no	0		3213541	no	0
1765810	no	0		3213541	no	0
1766857	yes	0		3226651	no	0
1766857	no	0		3263309	no	0
1782344	yes	0		3263309	no	0
1782344	no	0		3277554	no	0
1801958	no	0		3287763	no	0
2014211	no	0		3306547	no	0
2018855	yes	0		3345388	no	0
2018855	no	0		3395603	no	0
2022417	no	0		3481349	no	0
2023556	no	0		3514536	no	0
2053923	no	2		3548300	no	0
2139498	no	0		3548317	no	0
2139934	no	0		3570038	no	0
2227932	yes	2		3570475	no	0
2229669	yes	0		3692162	no	0
2343708	no	2		3728707	no	0
2360789	yes	0		3779687	no	0
2381183	no	0		3786588	no	0
2383323	no	0		3816224	no	0
2391945	no	0		3816224	no	0
2391945	no	0		3873056	no	0
2392024	yes	0		3876286	no	0
2425557	yes	0		3889932	no	0
2453685	no	0		3894796	no	0
3002079	no	0		3994063	no	0
3002547	no	0		3994576	no	0
3002547	yes	0		4001385	no	0
3002547	no	0		4052034	no	0
3029991	no	2		4053851	no	0
3040336	no	0		4063089	no	0
3042106	no	0		4097224	no	0
3053096	no	0		4128572	no	0
3065074	no	0		4171125	no	0
3070360	no	2		4175718	no	0
3086537	yes	0		4191501	no	0
3092056	no	0		4207931	no	0
3093520	no	0		4210719	no	0
3093669	no	0		4210719	no	0
3097547	no	0		4238695	no	0
3100077	no	0		4241736	no	0
3118293	no	0		4246072	no	0
3123969	yes	0		4252946	no	0
3159639	no	0		4263680	no	0
3159639	yes	0		4291889	no	0
3161593	no	0		4295062	no	0
3176064	no	0		4295980	no	0
3186542	no	0		4324008	no	0
3186542	no	1		4324302	no	0
3213541	no	0		4324472	no	0
3213541	no	0		4326677	no	0
3226177	no	2		4328580	no	0
3226651	no	0		4335195	no	0
3263309	no	0		416580	no	1
3263309	no	0		883613	no	1
3264264	yes	0		1055538	no	1
3277554	no	0		1520412	no	1
3278300	no	2		1627098	no	1
3281610	no	1		2053923	no	1
3287763	no	0		2343708	no	1
3306547	no	0		3029991	no	1
3325514	no	3		3070360	no	1
3345388	no	0		3186542	no	1
3387914	yes	0		3226177	no	1
3387914	yes	0		3278300	no	1
3395603	no	0		3281610	no	1
3421761	yes	0		3325514	no	1
3421761	yes	0		3977954	no	1
3481349	no	0		4001385	no	1
3506858	yes	0		4018850	no	1
3514536	no	0		4038732	no	1
3543251	yes	0		4097224	no	1
3548300	no	0		4100687	no	1
3548317	no	0		4158306	no	1
3548317	yes	0		4242806	no	1
3552192	yes	2		4307720	no	1
3570038	no	0		4309611	no	1
3570475	no	0		4338692	no	1
3616129	yes	0		174730	yes	0
3616129	yes	0		174730	yes	0
3665553	yes	1		434057	yes	0
3692162	yes	3		989264	yes	0
3692162	no	0		1038523	yes	0
3725917	yes	0		1055538	yes	0
3728707	no	0		1196248	yes	0
3779687	no	0		1196248	yes	0
3786588	no	0		1226126	yes	0
3795222	yes	0		1228743	yes	0
3795222	yes	0		1228743	yes	0
3816224	no	0		1379005	yes	0
3816224	no	0		1410844	yes	0
3845629	yes	2		1471822	yes	0
3845629	yes	2		1536222	yes	0
3873056	no	0		1585408	yes	0
3876286	no	0		1690949	yes	0
3889932	no	0		1702523	yes	0
3894796	no	0		1766857	yes	0
3894840	yes	0		1782344	yes	0
3961785	yes	2		2018855	yes	0
3977954	no	2		2229669	yes	0
3983608	yes	0		2360789	yes	0
3994063	no	0		2392024	yes	0
3994576	no	0		2425557	yes	0
4001385	no	0		3002547	yes	0
4001385	no	2		3086537	yes	0
4017480	yes	2		3123969	yes	0
4018850	no	3		3159639	yes	0
4018850	no	2		3264264	yes	0
4029876	yes	1		3387914	yes	0
4038349	yes	0		3387914	yes	0
4038732	no	2		3421761	yes	0
4041874	yes	0		3421761	yes	0
4052034	no	0		3506858	yes	0
4053851	no	0		3543251	yes	0
4063089	no	0		3548317	yes	0
4097224	no	2		3616129	yes	0
4097224	no	0		3616129	yes	0
4100687	no	2		3725917	yes	0
4128572	no	0		3795222	yes	0
4158306	no	3		3795222	yes	0
4168700	yes	2		3894840	yes	0
4168700	yes	0		3983608	yes	0
4171125	no	0		4038349	yes	0
4171125	yes	0		4041874	yes	0
4175718	no	0		4168700	yes	0
4191501	no	0		4171125	yes	0
4207931	no	0		4247457	yes	0
4210719	no	0		4247457	yes	0
4210719	no	0		4252946	yes	0
4226169	yes	2		4276487	yes	0
4238695	no	0		4276876	yes	0
4241736	no	0		4305678	yes	0
4242806	no	2		4305678	yes	0
4246072	no	0		4324342	yes	0
4247457	yes	0		4324472	yes	0
4247457	yes	0		4324472	yes	0
4252946	yes	0		4328801	yes	0
4252946	no	0		4331849	yes	0
4263680	no	0		4341554	yes	0
4269270	yes	3		816426	yes	1
4276487	yes	0		884064	yes	1
4276876	yes	0		989264	yes	1
4291889	no	0		1271207	yes	1
4295062	no	0		1271207	yes	1
4295980	no	0		1328229	yes	1
4305678	yes	0		1361178	yes	1
4305678	yes	0		1604460	yes	1
4307720	no	2		2227932	yes	1
4309611	no	2		3552192	yes	1
4324008	no	0		3665553	yes	1
4324302	no	0		3692162	yes	1
4324342	yes	0		3845629	yes	1
4324472	yes	0		3845629	yes	1
4324472	yes	0		3961785	yes	1
4324472	no	0		4017480	yes	1
4326677	no	0		4029876	yes	1
4328580	no	0		4168700	yes	1
4328801	yes	0		4226169	yes	1
4331849	yes	0		4269270	yes	1
4335195	no	0
4338692	no	1
4341554	yes	0

## Sheet: Question 7 & 8
MRN	ID Consult	Consult ordered	Internal Medicine Consult
883613	no	0	0
927246	no	0	0						Consults for patients seen by ID vs those not seen by ID
1055538	no	0	0							Internal Medicine Consult	Ortho Consult	Plastic Consult	Vascular Consult
1110653	no	0	0						Not seen by ID	0.0434783	0.0144928	0.00724638	0
1154873	no	0	0						Seen by ID	0	0.0123457	0.0246914	0.0123457
1367756	no	0	0
1422935	no	0	0						Count of Consult	Column Labels
1471822	no	0	0						Row Labels	0	1	2	3	4	Grand Total
1494834	no	0	0						no	0.934783	0.0434783	0.0144928	0.00724638	0	1
1496103	no	0	0						yes	0.950617	0	0.0123457	0.0246914	0.0123457	1
1498382	no	0	0						Grand Total	0.940639	0.0273973	0.0136986	0.0136986	0.00456621	1
1520412	no	0	0
1544699	no	0	0
1579336	no	0	0
1585408	no	0	0						Sample 1 Proportion (or total number)
1613992	no	0	0						129
1621396	no	0	0						Sample 1 Size (N1)
1627098	no	0	0						77
1637949	no	0	0						Sample 2 Proportion (or total number)
1637949	no	0	0						9
1638071	no	0	0						Sample 2 Size (N2)
1638071	no	0	0						4
1638071	no	0	0						Significance Level:
1669264	no	0	0
1718279	no	0	0
1736596	no	0	0						0.05
1736596	no	0	0
1755590	no	0	0
1765670	no	0	0						One-tailed or two-tailed hypothesis?:
1765810	no	0	0
1766857	no	0	0
1782344	no	0	0						Two-tailed
1801958	no	0	0
2014211	no	0	0						The value of z is NaN. The value of p is < .00001. The result is significant at p < .05.
2018855	no	0	0
2022417	no	0	0
2023556	no	0	0
2053923	no	0	0
2139498	no	0	0
2139934	no	0	0
2343708	no	0	0
2381183	no	0	0
2383323	no	0	0
2391945	no	0	0
2391945	no	0	0
2453685	no	0	0
3002079	no	0	0
3002547	no	0	0
3002547	no	0	0
3029991	no	0	0
3042106	no	0	0
3053096	no	0	0
3065074	no	0	0
3070360	no	0	0
3092056	no	0	0
3093520	no	0	0
3093669	no	0	0
3097547	no	0	0
3118293	no	0	0
3159639	no	0	0
3161593	no	0	0
3186542	no	0	0
3213541	no	0	0
3213541	no	0	0
3226177	no	0	0
3226651	no	0	0
3263309	no	0	0
3263309	no	0	0
3277554	no	0	0
3278300	no	0	0
3287763	no	0	0
3306547	no	0	0
3325514	no	0	0
3345388	no	0	0
3395603	no	0	0
3481349	no	0	0
3514536	no	0	0
3548300	no	0	0
3548317	no	0	0
3570038	no	0	0
3692162	no	0	0
3728707	no	0	0
3779687	no	0	0
3786588	no	0	0
3816224	no	0	0
3816224	no	0	0
3873056	no	0	0
3876286	no	0	0
3889932	no	0	0
3894796	no	0	0
3977954	no	0	0
3994063	no	0	0
3994576	no	0	0
4001385	no	0	0
4001385	no	0	0
4018850	no	0	0
4038732	no	0	0
4052034	no	0	0
4053851	no	0	0
4063089	no	0	0
4097224	no	0	0
4097224	no	0	0
4100687	no	0	0
4128572	no	0	0
4158306	no	0	0
4171125	no	0	0
4175718	no	0	0
4191501	no	0	0
4207931	no	0	0
4210719	no	0	0
4210719	no	0	0
4238695	no	0	0
4241736	no	0	0
4242806	no	0	0
4246072	no	0	0
4252946	no	0	0
4263680	no	0	0
4291889	no	0	0
4295062	no	0	0
4295980	no	0	0
4307720	no	0	0
4309611	no	0	0
4324008	no	0	0
4324302	no	0	0
4324472	no	0	0
4326677	no	0	0
4328580	no	0	0
4335195	no	0	0
4338692	no	0	0
416580	no	1	1
883613	no	1	1
1705642	no	1	3
3040336	no	1	1
3100077	no	1	2
3176064	no	1	1
3186542	no	1	1
3281610	no	1	2
3570475	no	1	1
174730	yes	0	0
174730	yes	0	0
434057	yes	0	0
816426	yes	0	0
884064	yes	0	0
989264	yes	0	0
989264	yes	0	0
1038523	yes	0	0
1055538	yes	0	0
1196248	yes	0	0
1196248	yes	0	0
1228743	yes	0	0
1271207	yes	0	0
1271207	yes	0	0
1361178	yes	0	0
1379005	yes	0	0
1471822	yes	0	0
1536222	yes	0	0
1585408	yes	0	0
1604460	yes	0	0
1690949	yes	0	0
1702523	yes	0	0
1766857	yes	0	0
1782344	yes	0	0
2018855	yes	0	0
2227932	yes	0	0
2229669	yes	0	0
2360789	yes	0	0
2392024	yes	0	0
2425557	yes	0	0
3002547	yes	0	0
3086537	yes	0	0
3123969	yes	0	0
3159639	yes	0	0
3264264	yes	0	0
3387914	yes	0	0
3387914	yes	0	0
3421761	yes	0	0
3421761	yes	0	0
3506858	yes	0	0
3543251	yes	0	0
3548317	yes	0	0
3552192	yes	0	0
3616129	yes	0	0
3616129	yes	0	0
3665553	yes	0	0
3692162	yes	0	0
3725917	yes	0	0
3795222	yes	0	0
3795222	yes	0	0
3845629	yes	0	0
3845629	yes	0	0
3894840	yes	0	0
3961785	yes	0	0
3983608	yes	0	0
4017480	yes	0	0
4029876	yes	0	0
4038349	yes	0	0
4041874	yes	0	0
4168700	yes	0	0
4168700	yes	0	0
4171125	yes	0	0
4226169	yes	0	0
4247457	yes	0	0
4247457	yes	0	0
4252946	yes	0	0
4269270	yes	0	0
4276487	yes	0	0
4276876	yes	0	0
4305678	yes	0	0
4305678	yes	0	0
4324342	yes	0	0
4324472	yes	0	0
4324472	yes	0	0
4328801	yes	0	0
4331849	yes	0	0
4341554	yes	0	0
1226126	yes	1	3
1228743	yes	1	4
1328229	yes	1	3
1410844	yes	1	2

[truncated: 5 more sheets: Question 9 & 10, Question 11, Question 12, Question 13, Question 14]
